# Supplementary material for: Year-long, multiple-timepoint field studies show the importance of spatiotemporal dynamics and microbial functions in agricultural soil microbiomes
Source: mSystems. 2025 Jul 2;10(7):e00112-25. doi: 10.1128/msystems.00112-25 (PMC12282097; doi:10.1128/msystems.00112-25)
Supplement: File S1 — Model contrasts and output of the models. [file msystems.00112-25-s0001.xlsx]

## Sheet: Information
			Tab	Description	Details
			Contrasts	The applied contrasts throughout the manuscript
			Chemicals	chemical data analyses
			PLFA	PLFA data analyses
			Diversity	Diversity data analyses
			Permanova ASV	Permanova based on Bray-curtis on the ASV levels
			db-RDA	Distance based redundancy analysis
			DA Bacteria	Differential abundant bacteria (>1% relative abundance) using edgeR	CI = confidence interval
			DA Fungi > 1	Differential abundant fungi (>1% relative abundance) using edgeR	CI = confidence interval
			Time points are referred to as T1
			T1	6 Nov. 17
			T2	12 Dec. 17
			T3	15 Jan. 18
			T4	20 Feb. 18
			T5	28 Mar. 18
			T6	2 May 18
			T7	4 Jun. 18
			T8	10 Jul. 18
			T9	13 Aug. 18
			T10	25 Sep. 18
			T11	23 Oct. 18
			T12	27 Nov. 18
			T13	7 Jan. 19)

## Sheet: Contrasten
Data	Field	Depth	Model	Hypotheses	Contrasts
Chemical data (HWC, HWP, NO3-N, NH4-N, total mineral N, and all PLFAs seperated including total biomass, total fungal biomass, total bacterial biomass, G+, G-, actinomycetes, AMF, total non specific bacteria)	Field A	0-25 cm	Field A: μ ~ time point * treatment	What is the effect of biochar in December 2017 (T2)?	Dec17_toplayer: no biochar vs biochar
				What is the effect of biochar in July 2018 (T8)?	July18_toplayer: no biochar vs biochar
				What is the effect of biochar in November 2018 (T12)?	Nov18_toplayer: no biochar vs biochar
				What is the overall effect of biochar?	All three TP_toplayer: no biochar vs biochar
				What is the difference between December 2017 and July 2018 in no-biochar plots?	No biochar: December 2017 vs July 2018
				What is the difference between July 2018 and November 2017 in no-biochar plots?	No biochar: July 2018 versus November 2017
				What is the difference between December 2017 and November 2017 in no-biochar plots?	No biochar: December 2017 versus November 2017
				What is the difference between December 2017 and July 2018 in the biochar plots?	Biochar: December 2017 vs July 2018
				What is the difference between July 2018 and November 2017 in the biochar plots?	Biochar: July 2018 versus November 2017
				What is the difference between December 2017 and November 2017 in the biochar plots?	Biochar: December 2017 versus November 2017
	Field B	0-10 cm	Field B: μ ~ time point * treatment * depth + blockdesign OR Field B: µPLFA ~ time point * treatment * depth + blockdesign + blockanalyses	What is the effect of compost in December 2017 (T2) in the top layer?	Dec17 top layer: no compost vs compost
				What is the effect of compost in July 2018 (T8) in the top layer?	July18 top layer: no compost vs compost
				What is the effect of compost in November 2018 (T12) in the top layer?	Nov18 top layer: no compost vs compost
				What is the overall effect of compost in the top layer?	All three TP top layer: no compost vs compost
				What is the difference between December 2017 and July 2018 in no-compost plots in the top layer?	No compost top layer: December 2017 vs July 2018
				What is the difference between July 2018 and November 2017 in no-compost plots in the top layer?	No compost top layer: July 2018 versus November 2017
				What is the difference between December 2017 and November 2017 in no-compost plots in the top layer?	No compost top layer: December 2017 versus November 2017
				What is the difference between December 2017 and July 2018 in compost plots in the top layer?	compost top layer: December 2017 vs July 2018
				What is the difference between July 2018 and November 2017 in compost plots in the top layer?	compost top layer: July 2018 versus November 2017
				What is the difference between December 2017 and November 2017 in compost plots in the top layer?	compost top layer: December 2017 versus November 2017
	Field B	10-30 cm		What is the effect of compost in December 2017 (T2) in the deeper layer?	Dec17 deep layer: no compost vs compost
				What is the effect of compost in July 2018 (T8) in the deeper layer?	July18 deep layer: no compost vs compost
				What is the effect of compost in November 2018 (T12) in the deeper layer?	Nov18 deep layer: no compost vs compost
				What is the overall effect of compost in the deeper layer?	All three TP deep layer: no compost vs compost
				What is the difference between December 2017 and July 2018 in no-compost plots in the deeper layer?	No compost deep layer: December 2017 vs July 2018
				What is the difference between July 2018 and November 2017 in no-compost plots in the deeper layer?	No compost deep layer: July 2018 versus November 2017
				What is the difference between December 2017 and November 2017 in no-compost plots in the deeper layer?	No compost deep layer: December 2017 versus November 2017
				What is the difference between December 2017 and July 2018 in compost plots in the deeper layer?	compost deep layer: December 2017 vs July 2018
				What is the difference between July 2018 and November 2017 in compost plots in the deeper layer?	compost deep layer: July 2018 versus November 2017
				What is the difference between December 2017 and November 2017 in compost plots in the deeper layer?	compost deep layer: December 2017 versus November 2017
		0-10/10-30 cm		What is the difference between the top and deeper layer in December 2017 in the no compost plots?	Dec17 no compost: top vs deep
				What is the difference between the top and deeper layer in July 2018 in the no compost plots?	July18 no compost: top vs deep
				What is the difference between the top and deeper layer in November 2018 in the no compost plots?	Nov18 no compost: top vs deep
				What is the average difference between the top and deeper layer in the no compost plots?	All three timepoints no compost: top vs deep
				What is the difference between the top and deeper layer in December 2017 in the compost plots?	Dec17 compost: top vs deep
				What is the difference between the top and deeper layer in July 2018 in the compost plots?	July18 compost: top vs deep
				What is the difference between the top and deeper layer in November 2018 in the compost plots?	v18 compost: top vs deep
				What is the average difference between the top and deeper layer in the compost plots?	All three timepoints compost: top vs deep

## Sheet: Chemicals
	Field A
	variable	term	estimate	std.error	statistic	p.value		variable	contrast	estimate	std.error	statistic	adj.p.value			variable	term	estimate	std.error	statistic	p.value		variable	contrast	estimate	std.error	statistic	adj.p.value
	HWC	Intercept	372.225	10.9996	33.84	9.50747e-18		HWC	nobio_bio_T2	9.325	15.7518	0.591997	0.664623			HWC	Intercept	595.211	40.5055	14.6946	4.88183e-16		HWC	nocomp_comp_T2_top	267.954	66.0191	4.05874	7.40071e-05
		Biochar	9.325	15.7518	0.591997	0.561216			nobio_bio_T8	0.575	15.1645	0.0379176	0.969753				TreatmentCompost	267.954	66.0191	4.05874	0.000284694			nocomp_comp_T8_top	87.385	55.7367	1.56782	0.175385
		T8	-9.65	15.3554	-0.628443	0.537607			nobio_bio_T12	3.875	16.5302	0.23442	0.814659				TimepointT8	-21.7873	52.8521	-0.412231	0.682836			nocomp_comp_T12_top	163.14	60.1629	2.71163	0.0100429
		T12	21.375	16.0086	1.33522	0.198446			nobio_bio_overall	4.59167	9.13677	0.502548	0.738339				TimepointT12	-10.3844	53.3282	-0.194727	0.8468			average_nocomp_comp_top	172.826	35.0961	4.92438	1.26945e-06
		Biochar:T8	-8.75	21.865	-0.400183	0.693731			T2_T8_nobio	-9.65	15.3554	-0.628443	0.529714				Depth10_30	-232.834	44.9681	-5.17776	1.0921e-05			nocomp_comp_T2_deep	74.5071	37.2681	1.99922	0.0683774
		Biochar:T12	-5.45	22.8334	-0.238685	0.814046			T8_T12_nobio	31.025	15.814	1.96187	0.0597335				Field_BlockB	214.96	29.3797	7.31664	2.12953e-08			nocomp_comp_T8_deep	14.0978	36.7928	0.383168	0.930701
									T2_T12_nobio	21.375	16.0086	1.33522	0.218165				Field_BlockC	20.776	23.89	0.869655	0.390771			nocomp_comp_T12_deep	86.6503	40.4225	2.14362	0.0867254
									Nobio_avg	3.90833	9.03108	0.432765	0.798223				Field_BlockD	28.3704	24.0926	1.17756	0.247396			average_nocomp_compo_deep	58.4184	22.0529	2.64901	0.0237242
									T2_T8_bio	-18.4	15.5657	-1.18209	0.284605				TreatmentCompost:TimepointT8	-180.569	86.3992	-2.08994	0.044408			top_deep_nocomp_T2	-232.834	44.9681	-5.17776	4.49126e-07
									T8_T12_bio	34.325	15.9099	2.15746	0.0443572				TreatmentCompost:TimepointT12	-104.815	89.3175	-1.17351	0.248993			top_deep_nocomp_T8	-184.893	44.7563	-4.13111	4.33223e-05
									T2_T12_bio	15.925	16.2816	0.978099	0.39363				TreatmentCompost:Depth10_30	-193.447	75.809	-2.55177	0.0155346			top_deep_nocomp_T12	-192.001	45.4652	-4.22303	2.8925e-05
									Bio_avg	8.5	12.7766	0.665281	0.607045				TimepointT8:Depth10_30	47.9411	63.4344	0.755759	0.455155			average_top_deep_nocomp	-203.243	26.0259	-7.80926	1.15463e-14
																	TimepointT12:Depth10_30	40.8336	63.9363	0.63866	0.527452			top_deep_comp_T2	-426.282	61.0491	-6.9826	5.79536e-12
	HWP	Intercept	19.665	0.677146	29.041	1.42264e-16		HWP	nobio_bio_T2	0.1925	0.962327	0.200036	0.841452				TreatmentCompost:TimepointT8:Depth10_30	120.16	101.031	1.18934	0.242792			top_deep_comp_T8	-258.18	49.5825	-5.20709	2.30192e-07
		Biochar	0.1925	0.962327	0.200036	0.843695			nobio_bio_T8	0.1725	0.927628	0.185958	0.969753				TreatmentCompost:TimepointT12:Depth10_30	116.958	104.882	1.11514	0.272847			top_deep_comp_T12	-268.49	56.456	-4.75575	2.96574e-06
		T8	-0.7025	0.940679	-0.746801	0.464827			nobio_bio_T12	-0.2775	0.890513	-0.311618	0.814659											average_top_deep_comp	-317.651	32.2797	-9.84056	0
		T12	-1.24	0.927928	-1.33631	0.198096			nobio_bio_overall	0.0291667	0.535369	0.0544795	0.956553											T2_T8_nocomp_top	-21.7873	52.8521	-0.412231	0.68017
		Biochar:T8	-0.02	1.33663	-0.0149631	0.988226			T2_T8_nobio	-0.7025	0.940679	-0.746801	0.529714											T8_T12_nocomp_top	11.4028	52.407	0.217583	0.827754
		Biochar:T12	-0.47	1.31114	-0.358467	0.724164			T8_T12_nobio	-0.5375	0.910426	-0.590383	0.554934											T2_T12_nocomp_top	-10.3844	53.3282	-0.194727	0.845607
									T2_T12_nobio	-1.24	0.927928	-1.33631	0.218165											T2_T8_comp_top	-202.357	68.3486	-2.96066	0.00306985
									Nobio_avg	-0.6475	0.543955	-1.19036	0.350859											T8_T12_comp_top	87.1575	63.0831	1.38163	0.167086
									T2_T8_bio	-0.7225	0.949574	-0.760868	0.446736											T2_T12_comp_top	-115.199	71.6501	-1.6078	0.129455
									T8_T12_bio	-0.9875	0.908093	-1.08744	0.276841											T2_T8_nocomp_deep	26.1538	35.0793	0.745562	0.547119
									T2_T12_bio	-1.71	0.926303	-1.84605	0.0973278											T8_T12_nocomp_deep	4.29531	36.3684	0.118106	0.905984
									Bio_avg	-0.618333	0.775952	-0.79687	0.607045											T2_T12_nocomp_deep	30.4491	35.2697	0.863322	0.38796
																								T2_T8_comp_deep	-34.2555	38.8841	-0.880964	0.454005
	NO3.N	Intercept	1.1825	0.0995081	11.8835	1.16809e-09		NO3.N	nobio_bio_T2	-0.2075	0.128971	-1.60889	0.215282											T8_T12_comp_deep	76.8477	40.8043	1.88332	0.0715877
		Biochar	-0.2075	0.128971	-1.60889	0.126053			nobio_bio_T8	-0.5325	0.221695	-2.40195	0.032616											T2_T12_comp_deep	42.5923	42.1749	1.0099	0.375053
		T8	0.9275	0.20354	4.55684	0.000279647			nobio_bio_T12	0.135	0.11445	1.17956	0.474025
		T12	-0.3525	0.128087	-2.75203	0.0136098			nobio_bio_overall	-0.201667	0.0936192	-2.15412	0.0936931			HWP	(Intercept)	22.5039	0.908897	24.7596	6.86052e-23		HWP	nocomp_comp_T2_top	9.20327	1.38053	6.66646	7.86164e-11
		Biochar:T8	-0.325	0.25648	-1.26715	0.222185			T2_T8_nobio	0.9275	0.20354	4.55684	1.55788e-05				TreatmentCompost	9.20327	1.38053	6.66646	1.37592e-07			nocomp_comp_T8_top	4.68152	1.21068	3.86686	0.000661462
		Biochar:T12	0.3425	0.172431	1.98631	0.063365			T8_T12_nobio	-1.28	0.195016	-6.56357	1.57607e-10				TimepointT8	-0.637414	1.0962	-0.581478	0.56487			nocomp_comp_T12_top	5.58444	1.32343	4.21968	7.37895e-05
									T2_T12_nobio	-0.3525	0.128087	-2.75203	0.0177679				TimepointT12	0.987189	1.13991	0.866025	0.392729			average_nocomp_comp_top	6.48974	0.75454	8.60092	0
									Nobio_avg	0.191667	0.092879	2.06362	0.0781083				Depth10_30	-0.0630619	1.11147	-0.0567374	0.955096			nocomp_comp_T2_deep	2.61142	1.18172	2.20984	0.0542326
									T2_T8_bio	0.6025	0.156056	3.86078	0.000226048				Field_BlockB	2.26936	0.763284	2.97315	0.00547126			nocomp_comp_T8_deep	2.24356	1.16538	1.92519	0.325237
									T8_T12_bio	-0.6125	0.155616	-3.93598	0.000165716				Field_BlockC	-4.21754	0.665347	-6.33886	3.57102e-07			nocomp_comp_T12_deep	2.18377	1.08097	2.0202	0.0867254
									T2_T12_bio	-0.01	0.115438	-0.0866264	0.930968				Field_BlockD	-1.84087	0.699542	-2.63154	0.0128233			average_nocomp_compo_deep	2.34625	0.660241	3.55363	0.00227973
									Bio_avg	-0.01	0.115501	-0.0865792	0.931006				TreatmentCompost:TimepointT8	-4.52175	1.8361	-2.46269	0.0191794			top_deep_nocomp_T2	-0.0630619	1.11147	-0.0567374	0.954754
																	TreatmentCompost:TimepointT12	-3.61883	1.91232	-1.89237	0.0672418			top_deep_nocomp_T8	0.462239	1.09144	0.423514	0.67192
	NH4.N	Intercept	1.5625	0.0690259	22.6364	1.12453e-14		NH4.N	nobio_bio_T2	-0.185	0.09202	-2.01043	0.133157				TreatmentCompost:Depth10_30	-6.59185	1.81718	-3.62751	0.000955246			top_deep_nocomp_T12	-2.708	1.09583	-2.47119	0.0134664
		Biochar	-0.185	0.09202	-2.01043	0.0596125			nobio_bio_T8	-0.2175	0.0719337	-3.02362	0.00749312				TimepointT8:Depth10_30	0.525301	1.55775	0.337217	0.738089			average_top_deep_nocomp	-0.769608	0.63486	-1.21225	0.225417
		T8	-0.3075	0.0885344	-3.47323	0.00271328			nobio_bio_T12	0.1225	0.118686	1.03213	0.474025				TimepointT12:Depth10_30	-2.64494	1.56083	-1.69457	0.0995759			top_deep_comp_T2	-6.65491	1.43763	-4.62908	5.50947e-06
		T12	0.275	0.106555	2.58084	0.0188426			nobio_bio_overall	-0.0933333	0.0555063	-1.68149	0.185336				TreatmentCompost:TimepointT8:Depth10_30	4.15389	2.47503	1.67832	0.102731			top_deep_comp_T8	-1.97572	1.27769	-1.54632	0.122026
		Biochar:T8	-0.0325	0.1168	-0.278254	0.783988			T2_T8_nobio	-0.3075	0.0885344	-3.47323	0.000771365				TreatmentCompost:TimepointT12:Depth10_30	3.19118	2.49437	1.27935	0.209695			top_deep_comp_T12	-6.10867	1.31116	-4.65897	3.81353e-06
		Biochar:T12	0.3075	0.15018	2.04754	0.0554852			T8_T12_nobio	0.5825	0.0983009	5.92569	6.21996e-09											average_top_deep_comp	-4.9131	0.775947	-6.33175	3.636e-10
									T2_T12_nobio	0.275	0.106555	2.58084	0.0197121											T2_T8_nocomp_top	-0.637414	1.0962	-0.581478	0.673102
									Nobio_avg	-0.0108333	0.0564913	-0.19177	0.847922											T8_T12_nocomp_top	1.6246	1.12335	1.44621	0.177742
									T2_T8_bio	-0.34	0.0761826	-4.46296	2.42507e-05											T2_T12_nocomp_top	0.987189	1.13991	0.866025	0.579715
									T8_T12_bio	0.9225	0.0979685	9.41629	0											T2_T8_comp_top	-5.15916	1.47297	-3.50256	0.000552982
									T2_T12_bio	0.5825	0.105831	5.50404	1.11354e-07											T8_T12_comp_top	2.52752	1.39824	1.80764	0.0847949
									Bio_avg	-0.104167	0.0790092	-1.31841	0.562098											T2_T12_comp_top	-2.63164	1.53544	-1.71393	0.129455
																								T2_T8_nocomp_deep	-0.112113	1.10678	-0.101297	0.919314
	TotalN	Intercept	2.745	0.103964	26.4034	3.06676e-15		TotalN	nobio_bio_T2	-0.3925	0.13692	-2.86664	0.0248914											T8_T12_nocomp_deep	-1.54564	1.06308	-1.45393	0.17516
		Biochar	-0.3925	0.13692	-2.86664	0.0106916			nobio_bio_T8	-0.75	0.161405	-4.64671	2.02367e-05											T2_T12_nocomp_deep	-1.65775	1.0662	-1.55482	0.143988
		T8	0.62	0.164472	3.76964	0.00152833			nobio_bio_T12	0.228333	0.161805	1.41116	0.474025											T2_T8_comp_deep	-0.479969	1.23675	-0.388088	0.697951
		T12	-0.0483333	0.157216	-0.307433	0.762248			nobio_bio_overall	-0.304722	0.0888065	-3.4313	0.00360411											T8_T12_comp_deep	-1.60543	1.1817	-1.35858	0.174281
		Biochar:T8	-0.3575	0.211657	-1.68906	0.109464			T2_T8_nobio	0.62	0.164472	3.76964	0.000326963											T2_T12_comp_deep	-2.0854	1.19505	-1.74504	0.121468
		Biochar:T12	0.620833	0.211962	2.92898	0.00936852			T8_T12_nobio	-0.668333	0.17364	-3.84896	0.000177928
									T2_T12_nobio	-0.0483333	0.157216	-0.307433	0.758514			NO3.N	(Intercept)	2.11893	0.316435	6.69626	1.26206e-07		NO3.N	nocomp_comp_T2_top	0.282899	0.414328	0.682789	0.49474
									Nobio_avg	0.190556	0.0902988	2.11028	0.0781083				TreatmentCompost	0.282899	0.414328	0.682789	0.499506			nocomp_comp_T8_top	-8.13898	4.24849	-1.91574	0.110798
									T2_T8_bio	0.2625	0.13322	1.97043	0.0731844				TimepointT8	25.633	3.4788	7.36833	1.83923e-08			nocomp_comp_T12_top	0.99185	0.61015	1.62558	0.104038
									T8_T12_bio	0.31	0.148599	2.08616	0.0443572				TimepointT12	0.724375	0.457005	1.58505	0.122493			average_nocomp_comp_top	-2.28808	1.43734	-1.59188	0.133694
									T2_T12_bio	0.5725	0.142166	4.02699	0.000112989				Depth10_30	0.178727	0.404691	0.441639	0.661631			nocomp_comp_T2_deep	0.791057	0.494871	1.59851	0.109929
									Bio_avg	-0.114167	0.118929	-0.959957	0.607045				Field_BlockB	0.0135408	0.260308	0.0520183	0.958828			nocomp_comp_T8_deep	-0.323762	0.278075	-1.1643	0.732911
																	Field_BlockC	0.167314	0.271406	0.616469	0.541814			nocomp_comp_T12_deep	3.46686	1.90431	1.82053	0.103017
	DS	Intercept	81.25	0.166	488.501	0		DS	nobio_bio_T2	-0.225	0.234894	-0.95788	0.507185				Field_BlockD	0.188482	0.272948	0.690543	0.494682			average_nocomp_compo_deep	1.31139	0.662371	1.97984	0.0572664
		Biochar	-0.225	0.235	-0.958	0.351			nobio_bio_T8	-0.05	0.281974	-0.177322	0.969753				TreatmentCompost:TimepointT8	-8.42188	4.26864	-1.97296	0.0569246			top_deep_nocomp_T2	0.178727	0.404691	0.441639	0.7905
		T8	16.175	0.26	62.286	0			nobio_bio_T12	-0.25	0.249333	-1.00268	0.474025				TreatmentCompost:TimepointT12	0.708952	0.737529	0.961253	0.343416			top_deep_nocomp_T8	-26.105	3.47465	-7.51298	1.15463e-13
		T12	5	0.243	20.613	0			nobio_bio_overall	-0.175	0.147893	-1.18329	0.355042				TreatmentCompost:Depth10_30	0.508158	0.645416	0.787335	0.436705			top_deep_nocomp_T12	6.0035	1.17158	5.12429	8.95985e-07
		Biochar:T8	0.175	0.367	0.477	0.639			T2_T8_nobio	16.175	0.25969	62.2858	0				TimepointT8:Depth10_30	-26.2837	3.49814	-7.51363	1.22009e-08			average_top_deep_nocomp	-6.64092	1.2297	-5.40043	7.97764e-08
		Biochar:T12	-0.025	0.343	-0.073	0.943			T8_T12_nobio	-11.175	0.266362	-41.9542	0				TimepointT12:Depth10_30	5.82477	1.2395	4.69929	4.46223e-05			top_deep_comp_T2	0.686886	0.502781	1.36617	0.171885
									T2_T12_nobio	5	0.242565	20.6131	0				TreatmentCompost:TimepointT8:Depth10_30	7.30706	4.30622	1.69686	0.0991372			top_deep_comp_T8	-18.2898	2.46048	-7.4334	3.17746e-13
									Nobio_avg	7.05833	0.14205	49.689	0				TreatmentCompost:TimepointT12:Depth10_30	1.96686	2.10125	0.936041	0.356052			top_deep_comp_T12	8.47851	1.62053	5.23194	3.35485e-07
									T2_T8_bio	16.35	0.259317	63.0503	0											average_top_deep_comp	-3.04145	0.99626	-3.05287	0.00226663
									T8_T12_bio	-11.375	0.265946	-42.7718	0											T2_T8_nocomp_top	25.633	3.4788	7.36833	3.45501e-13
									T2_T12_bio	4.975	0.241876	20.5684	0											T8_T12_nocomp_top	-24.9086	3.4871	-7.14306	1.82565e-12
									Bio_avg	6.88333	0.196416	35.0446	0											T2_T12_nocomp_top	0.724375	0.457005	1.58505	0.225912
																								T2_T8_comp_top	17.2111	2.47373	6.95756	6.92424e-12
																								T8_T12_comp_top	-15.7778	2.50241	-6.30502	5.7632e-10
																								T2_T12_comp_top	1.43333	0.578881	2.47603	0.0265706
																								T2_T8_nocomp_deep	-0.650732	0.367226	-1.77202	0.152783
																								T8_T12_nocomp_deep	7.19988	1.13397	6.3493	4.32607e-10
																								T2_T12_nocomp_deep	6.54915	1.15218	5.68412	2.62982e-08
																								T2_T8_comp_deep	-1.76555	0.432907	-4.07836	9.07072e-05
																								T8_T12_comp_deep	10.9905	1.555	7.06786	3.14682e-12
																								T2_T12_comp_deep	9.22495	1.59493	5.78391	1.45968e-08
																NH4.N	(Intercept)	3.91503	0.268907	14.5591	2.64388e-14		NH4.N
																	TreatmentCompost	2.4366	0.512519	4.75417	5.89705e-05
																	TimepointT8	-1.73331	0.282667	-6.132	1.49521e-06
																	TimepointT12	-1.10354	0.307516	-3.58855	0.00129993			average_nocomp_comp_top	1.14662	0.205613	5.57656	4.90629e-08
																	Depth10_30	-2.46362	0.275222	-8.9514	1.44585e-09			nocomp_comp_T2_deep	0.450266	0.141748	3.17651	0.0089434
																	Field_BlockB	-0.112649	0.113407	-0.993316	0.329375			nocomp_comp_T8_deep	-0.0274131	0.180952	-0.151494	0.930701
																	Field_BlockC	-0.667904	0.11617	-5.74939	4.10508e-06			nocomp_comp_T12_deep	-0.0882562	0.161308	-0.547128	0.584291
																	Field_BlockD	-1.03695	0.123474	-8.39812	5.21426e-09			average_nocomp_compo_deep	0.111532	0.0905544	1.23166	0.218076
																	TreatmentCompost:TimepointT8	-2.38864	0.540035	-4.42312	0.000143383			top_deep_nocomp_T2	-2.46362	0.275222	-8.9514	0
																	TreatmentCompost:TimepointT12	-1.48131	0.592797	-2.49886	0.0188433			top_deep_nocomp_T8	-0.914809	0.187586	-4.87675	1.61773e-06
																	TreatmentCompost:Depth10_30	-1.98634	0.532083	-3.73313	0.000892672			top_deep_nocomp_T12	-0.953493	0.192787	-4.94584	1.51632e-06
																	TimepointT8:Depth10_30	1.54881	0.331135	4.67728	7.2505e-05			average_top_deep_nocomp	-1.44397	0.12787	-11.2925	0
																	TimepointT12:Depth10_30	1.51013	0.337031	4.48068	0.000122892			top_deep_comp_T2	-4.44996	0.454242	-9.79644	0
																	TreatmentCompost:TimepointT8:Depth10_30	1.91096	0.587159	3.25459	0.00305109			top_deep_comp_T8	-0.990181	0.187923	-5.26909	2.05655e-07
																	TreatmentCompost:TimepointT12:Depth10_30	0.942792	0.634398	1.48612	0.148831			top_deep_comp_T12	-1.99704	0.27648	-7.22308	1.52478e-12
																								average_top_deep_comp	-2.47906	0.187416	-13.2276	0
																								T2_T8_nocomp_top	-1.73331	0.282667	-6.132	1.30172e-09
																								T8_T12_nocomp_top	0.629778	0.20699	3.04255	0.00351876
																								T2_T12_nocomp_top	-1.10354	0.307516	-3.58855	0.000997571
																								T2_T8_comp_top	-4.12196	0.460609	-8.94892	0
																								T8_T12_comp_top	1.53711	0.273967	5.61056	3.0251e-08
																								T2_T12_comp_top	-2.58485	0.506856	-5.09977	1.02022e-06
																								T2_T8_nocomp_deep	-0.184501	0.170558	-1.08175	0.419047
																								T8_T12_nocomp_deep	0.591094	0.17362	3.40452	0.000994197
																								T2_T12_nocomp_deep	0.406593	0.139566	2.91325	0.00536526
																								T2_T8_comp_deep	-0.66218	0.173125	-3.82486	0.00019627
																								T8_T12_comp_deep	0.530251	0.184958	2.86688	0.00621815
																								T2_T12_comp_deep	-0.131929	0.163189	-0.808442	0.418836
																TotalN	(Intercept)	6.07389	0.596415	10.184	9.5882e-11		TotalN	nocomp_comp_T2_top	2.64586	0.926792	2.85486	0.00516674
																	TreatmentCompost	2.64586	0.926792	2.85486	0.00817526			nocomp_comp_T8_top	-8.15341	3.37128	-2.41849	0.0467548
																	TimepointT8	23.9691	2.77875	8.62587	3.06023e-09			nocomp_comp_T12_top	2.06113	0.828238	2.48857	0.015391
																	TimepointT12	-0.421648	0.710457	-0.593488	0.557794			average_nocomp_comp_top	-1.14881	1.19771	-0.959173	0.337471
																	Depth10_30	-2.23696	0.660634	-3.38607	0.00218663			nocomp_comp_T2_deep	1.07234	0.580265	1.84801	0.0775206
																	Field_BlockB	0.0652574	0.362314	0.180113	0.858409			nocomp_comp_T8_deep	-0.36592	0.476551	-0.767851	0.885151
																	Field_BlockC	-0.720572	0.478293	-1.50655	0.143537			nocomp_comp_T12_deep	4.22172	1.82013	2.31945	0.0867254
																	Field_BlockD	-0.795313	0.562028	-1.41508	0.168477			average_nocomp_compo_deep	1.64271	0.652849	2.51622	0.0237242
																	TreatmentCompost:TimepointT8	-10.7993	3.49635	-3.08872	0.0046174			top_deep_nocomp_T2	-2.23696	0.660634	-3.38607	0.00106351
																	TreatmentCompost:TimepointT12	-0.584733	1.24289	-0.470463	0.641803			top_deep_nocomp_T8	-27.3081	2.76051	-9.89238	0
																	TreatmentCompost:Depth10_30	-1.57352	1.09423	-1.43802	0.16192			top_deep_nocomp_T12	4.96827	1.05792	4.69628	3.97412e-06
																	TimepointT8:Depth10_30	-25.0711	2.83285	-8.85012	1.82296e-09			average_top_deep_nocomp	-8.19225	1.01195	-8.0955	1.9984e-15
																	TimepointT12:Depth10_30	7.20522	1.24621	5.7817	3.76783e-06			top_deep_comp_T2	-3.81048	0.87067	-4.37649	1.44726e-05
																	TreatmentCompost:TimepointT8:Depth10_30	9.36101	3.57636	2.61747	0.0143401			top_deep_comp_T8	-19.5206	2.01417	-9.69163	0
																	TreatmentCompost:TimepointT12:Depth10_30	3.73412	2.28808	1.63199	0.114293			top_deep_comp_T12	7.12886	1.69738	4.19992	2.6701e-05
																								average_top_deep_comp	-5.40073	0.926569	-5.82873	6.7019e-09
																								T2_T8_nocomp_top	23.9691	2.77875	8.62587	0
																								T8_T12_nocomp_top	-24.3908	2.7717	-8.79994	0
																								T2_T12_nocomp_top	-0.421648	0.710457	-0.593488	0.663426
																								T2_T8_comp_top	13.1699	2.12216	6.20587	8.15928e-10
																								T8_T12_comp_top	-14.1762	2.09043	-6.78148	3.56848e-11
																								T2_T12_comp_top	-1.00638	1.01982	-0.986821	0.32373
																								T2_T8_nocomp_deep	-1.10196	0.556679	-1.97953	0.143269
																								T8_T12_nocomp_deep	7.88554	1.03052	7.652	5.92859e-14
																								T2_T12_nocomp_deep	6.78358	1.02403	6.6244	1.04599e-10
																								T2_T8_comp_deep	-2.54022	0.56869	-4.46679	2.38202e-05
																								T8_T12_comp_deep	12.4732	1.59078	7.84091	1.33227e-14
																								T2_T12_comp_deep	9.93296	1.61305	6.15787	2.2119e-09
																DS	(Intercept)	79.6378	0.187938	423.744	3.15618e-63		DS	nocomp_comp_T2_top	-2.01165	0.230176	-8.73962	0
																	TreatmentCompost	-2.01165	0.230176	-8.73962	4.21793e-10			nocomp_comp_T8_top	-0.275393	0.287184	-0.958943	0.405105
																	TimepointT8	18.6391	0.261763	71.2058	1.03921e-37			nocomp_comp_T12_top	-1.04978	0.248853	-4.21847	7.37895e-05
																	TimepointT12	5.91293	0.241895	24.4442	1.02526e-22			average_nocomp_comp_top	-1.11227	0.148093	-7.51065	1.76525e-13
																	Depth10_30	3.58783	0.238399	15.0497	2.45227e-16			nocomp_comp_T2_deep	0.600376	0.244465	2.45588	0.0421626
																	Field_BlockB	0.0398261	0.147555	0.269907	0.788912			nocomp_comp_T8_deep	0.0244406	0.281044	0.0869635	0.930701
																	Field_BlockC	0.268564	0.14775	1.8177	0.0781992			nocomp_comp_T12_deep	0.350044	0.257036	1.36185	0.207894
																	Field_BlockD	0.0870567	0.147595	0.589836	0.559318			average_nocomp_compo_deep	0.324953	0.150855	2.15407	0.0468518
																	TreatmentCompost:TimepointT8	1.73626	0.368043	4.71754	4.23e-05			top_deep_nocomp_T2	3.58783	0.238399	15.0497	0
																	TreatmentCompost:TimepointT12	0.961869	0.338982	2.83752	0.00771599			top_deep_nocomp_T8	-2.25011	0.284316	-7.91411	7.32747e-15
																	TreatmentCompost:Depth10_30	2.61203	0.335774	7.77912	5.79869e-09			top_deep_nocomp_T12	2.10044	0.253472	8.2867	1.33227e-15
																	TimepointT8:Depth10_30	-5.83794	0.371039	-15.734	6.72966e-17			average_top_deep_nocomp	1.14606	0.149784	7.65137	2.9976e-14
																	TimepointT12:Depth10_30	-1.48739	0.347969	-4.27448	0.000153405			top_deep_comp_T2	6.19986	0.236453	26.2203	0
																	TreatmentCompost:TimepointT8:Depth10_30	-2.31219	0.523645	-4.41557	0.000102019			top_deep_comp_T8	-1.95028	0.283945	-6.8685	1.29758e-11
																	TreatmentCompost:TimepointT12:Depth10_30	-1.2122	0.490652	-2.47059	0.018827			top_deep_comp_T12	3.50027	0.252482	13.8634	0
																								average_top_deep_comp	2.58328	0.149176	17.317	0
																								T2_T8_nocomp_top	18.6391	0.261763	71.2058	0
																								T8_T12_nocomp_top	-12.7262	0.269627	-47.1991	0
																								T2_T12_nocomp_top	5.91293	0.241895	24.4442	0
																								T2_T8_comp_top	20.3753	0.258719	78.7548	0
																								T8_T12_comp_top	-13.5005	0.267776	-50.4173	0
																								T2_T12_comp_top	6.8748	0.237478	28.9492	0
																								T2_T8_nocomp_deep	12.8011	0.262964	48.6803	0
																								T8_T12_nocomp_deep	-8.3756	0.269045	-31.1309	0
																								T2_T12_nocomp_deep	4.42554	0.250138	17.6924	0
																								T2_T8_comp_deep	12.2252	0.263816	46.3398	0
																								T8_T12_comp_deep	-8.05	0.26957	-29.8623	0
																								T2_T12_comp_deep	4.17521	0.251518	16.6	0

## Sheet: PLFA
Field A	E[Y] ~Treatment*Timepoint + Block_plfa_analyses, family = Gamma(link = identity))												Field B
variable	term	estimate	std.error	statistic	p.value		contrast	estimate	std.error	statistic	adj.p.value		variable	term	estimate	std.error	statistic	p.value		contrast	estimate	std.error	statistic	adj.p.value
Total_biomass	Intercept	13.4374	0.979777	13.7147	2.90488e-10		nobio_bio_T2	0.805116	1.35337	0.594895	0.630758		Total_biomass	(Intercept)	34.1308	2.90539	11.7474	1.51654e-12		nocomp_comp_T2_top	14.9768	4.28302	3.49677	0.000753478
	TreatmentBiochar	0.805116	1.35337	0.594895	0.560234		nobio_bio_T8	1.30508	1.04849	1.24472	0.468479			TreatmentCompost	14.9768	4.28302	3.49677	0.00153743		nocomp_comp_T8_top	1.8378	2.84681	0.645564	0.578752
	TimepointT8	-1.26414	1.15273	-1.09666	0.289024		nobio_bio_T12	0.697223	1.50085	0.464552	0.796535			TimepointT8	-8.57496	3.47355	-2.46864	0.0196982		nocomp_comp_T12_top	3.28563	3.09926	1.06013	0.462534
	TimepointT12	4.65446	1.39778	3.32988	0.00424349		nobio_bio_overall	0.935805	0.758866	1.23316	0.35082			TimepointT12	-5.2137	3.47944	-1.49843	0.144829		average_nocomp_comp_top	6.70006	2.0015	3.34751	0.00130464
	PLFA_BlockF	10.6055	0.909576	11.6599	3.11711e-09		T2_T8_nobio	-1.26414	1.15273	-1.09666	0.545584			Depth10_30	-21.4089	3.00908	-7.11478	7.8993e-08		nocomp_comp_T2_deep	1.54399	1.49482	1.0329	0.477099
	PLFA_BlockG	5.55939	1.16549	4.77	0.00020872		T8_T12_nobio	5.9186	1.2821	4.61634	1.0415e-05			PLFA_BlockB	6.53739	5.32614	1.22742	0.229537		nocomp_comp_T8_deep	-0.347649	1.37464	-0.252902	0.929132
	TreatmentBiochar:TimepointT8	0.49996	1.71262	0.291926	0.774094		T2_T12_nobio	4.65446	1.39778	3.32988	0.00179962			PLFA_BlockC	-2.89207	6.21075	-0.465657	0.64494		nocomp_comp_T12_deep	0.668418	1.57026	0.425674	0.893793
	TreatmentBiochar:TimepointT12	-0.107893	2.02058	-0.053397	0.958077		T2_T8_bio	-0.764184	1.3005	-0.587607	0.890874			PLFA_BlockD	3.57672	5.27541	0.677998	0.503147		average_nocomp_compo_deep	0.621588	0.855688	0.726419	0.596679
							T8_T12_bio	5.31075	1.3501	3.93361	0.00016736			PLFA_BlockG	4.73282	4.75886	0.994528	0.328192		top_deep_nocomp_T2	-21.4089	3.00908	-7.11478	4.48352e-12
							T2_T12_bio	4.54656	1.46588	3.10159	0.00384968			Field_BlockB	0.259363	5.06037	0.0512538	0.959475		top_deep_nocomp_T8	-13.621	2.33579	-5.83144	1.32478e-08
							T2_T8_avg	-1.01416	0.881346	-1.1507	0.499713			Field_BlockC	7.10946	6.04725	1.17565	0.249296		top_deep_nocomp_T12	-15.2144	2.35044	-6.47301	2.56191e-10
							T8_T12_avg	5.61467	0.946212	5.93384	7.89141e-09			Field_BlockD	0.658395	5.01652	0.131245	0.896488		average_top_deep_nocomp	-16.7481	1.49835	-11.1777	0
							T2_T12_avg	4.60051	1.01519	4.53165	1.17048e-05			TreatmentCompost:TimepointT8	-13.139	5.14282	-2.55482	0.016135		top_deep_comp_T2	-34.8417	3.87568	-8.98983	0
							Avg_Time_nobio	1.1301	0.739473	1.52826	0.202318			TreatmentCompost:TimepointT12	-11.6911	5.28675	-2.2114	0.035046		top_deep_comp_T8	-15.8064	2.43257	-6.49784	1.30372e-10
							Avg_Time_bio	2.06591	1.06433	1.94104	0.0747678			TreatmentCompost:Depth10_30	-13.4328	4.53639	-2.96111	0.00605807		top_deep_comp_T12	-17.8316	2.56016	-6.96505	6.56586e-12
														TimepointT8:Depth10_30	7.7879	3.79627	2.05146	0.0493509		average_top_deep_comp	-22.8266	1.75342	-13.0183	0
Total_bacteria	term	estimate	std.error	statistic	p.value		contrast	estimate	std.error	statistic	adj.p.value			TimepointT12:Depth10_30	6.19448	3.81074	1.62553	0.114869		T2_T8_nocomp_top	-8.57496	3.47355	-2.46864	0.0361669
	Intercept	11.7385	0.878032	13.3691	4.23646e-10		nobio_bio_T2	0.760824	1.21142	0.628041	0.630758			TreatmentCompost:TimepointT8:Depth10_30	11.2473	5.52927	2.03414	0.0511743		T8_T12_nocomp_top	3.36126	2.93224	1.14631	0.53518
	TreatmentBiochar	0.760824	1.21142	0.628041	0.538839		nobio_bio_T8	1.22851	0.986066	1.24587	0.468479			TreatmentCompost:TimepointT12:Depth10_30	10.8155	5.71401	1.89281	0.0684023		T2_T12_nocomp_top	-5.2137	3.47944	-1.49843	0.357391
	TimepointT8	-0.474835	1.05009	-0.452183	0.657207		nobio_bio_T12	0.533959	1.33407	0.400249	0.796535									T2_T8_comp_top	-21.7139	4.27969	-5.07371	1.56052e-06
	TimepointT12	4.06702	1.248	3.25883	0.00492853		nobio_bio_overall	0.841099	0.684659	1.22849	0.35082									T8_T12_comp_top	4.8091	3.16811	1.51797	0.258043
	PLFA_BlockF	9.37125	0.820479	11.4217	4.19407e-09		T2_T8_nobio	-0.474835	1.05009	-0.452183	0.88316									T2_T12_comp_top	-16.9048	4.33371	-3.90077	0.000383543
	PLFA_BlockG	5.09288	1.08099	4.71129	0.000235341		T8_T12_nobio	4.54186	1.16218	3.90805	0.000148873									T2_T8_nocomp_deep	-0.787064	1.53448	-0.51292	0.830582
	TreatmentBiochar:TimepointT8	0.467689	1.56261	0.299301	0.768563		T2_T12_nobio	4.06702	1.248	3.25883	0.00179962									T8_T12_nocomp_deep	1.76784	1.52674	1.15792	0.329196
	TreatmentBiochar:TimepointT12	-0.226865	1.80174	-0.125914	0.901369		T2_T8_bio	-0.00714552	1.18586	-0.0060256	0.995192									T2_T12_nocomp_deep	0.980777	1.5388	0.637365	0.698516
							T8_T12_bio	3.8473	1.22302	3.14574	0.00265066									T2_T8_comp_deep	-2.67871	1.59126	-1.68338	0.173472
							T2_T12_bio	3.84016	1.30601	2.94038	0.005245									T8_T12_comp_deep	2.78391	1.54375	1.80334	0.114135
							T2_T8_avg	-0.24099	0.802526	-0.30029	0.873093									T2_T12_comp_deep	0.1052	1.64022	0.0641378	0.94886
							T8_T12_avg	4.19458	0.85745	4.89192	1.59768e-06									Avg_Time_nocomp_top	-4.59622	2.10148	-2.18713	0.0766214
							T2_T12_avg	3.95359	0.905546	4.36597	2.02493e-05									Avg_Time_comp_top	2.10384	3.06802	0.685732	0.563294
							Avg_Time_nobio	1.1974	0.66414	1.80293	0.18617									Avg_Time_nocomp_deep	0.064571	0.889077	0.072627	0.942103
							Avg_Time_bio	2.03849	0.954138	2.13648	0.0747678									Avg_Time_comp_deep	-7.28997	6.3744	-1.14363	0.505551
													variable	term	estimate	std.error	statistic	p.value		contrast	estimate	std.error	statistic	adj.p.value
Total_fungi	term	estimate	std.error	statistic	p.value		contrast	estimate	std.error	statistic	adj.p.value		Total_bacteria	(Intercept)	28.9594	2.33838	12.3843	4.19633e-13		nocomp_comp_T2_top	13.6675	3.46671	3.94251	0.000322533
	Intercept	0.592587	0.0689886	8.58963	2.17809e-07		nobio_bio_T2	-0.0877427	0.091396	-0.960028	0.630758			TreatmentCompost	13.6675	3.46671	3.94251	0.000467554		nocomp_comp_T8_top	2.17325	2.40801	0.902509	0.578752
	TreatmentBiochar	-0.0877427	0.091396	-0.960028	0.351326		nobio_bio_T8	0.021794	0.0328744	0.662949	0.507363			TimepointT8	-5.98541	2.82561	-2.11827	0.0428427		nocomp_comp_T12_top	3.73015	2.59638	1.43667	0.402162
	TimepointT8	-0.388844	0.0708112	-5.49127	4.92894e-05		nobio_bio_T12	0.0542544	0.14921	0.363611	0.796535			TimepointT12	-3.39593	2.8127	-1.20736	0.237051		average_nocomp_comp_top	6.52364	1.65186	3.94926	0.000209048
	TimepointT12	0.450807	0.12267	3.67496	0.00204784		nobio_bio_overall	-0.00389809	0.0593499	-0.0656798	0.947633			Depth10_30	-17.1176	2.4315	-7.03994	9.62633e-08		nocomp_comp_T2_deep	1.43281	1.29078	1.11004	0.477099
	PLFA_BlockF	0.370304	0.0546411	6.77702	4.44421e-06		T2_T8_nobio	-0.388844	0.0708112	-5.49127	3.19237e-07			PLFA_BlockB	5.99422	4.38109	1.3682	0.181757		nocomp_comp_T8_deep	-0.303063	1.21723	-0.248978	0.929132
	PLFA_BlockG	0.108879	0.041988	2.5931	0.0196139		T8_T12_nobio	0.83965	0.106795	7.86226	3.01981e-14			PLFA_BlockC	-1.98278	5.12052	-0.387222	0.701419		nocomp_comp_T12_deep	0.8536	1.38876	0.614651	0.862056
	TreatmentBiochar:TimepointT8	0.109537	0.0971393	1.12763	0.276104		T2_T12_nobio	0.450807	0.12267	3.67496	0.000951537			PLFA_BlockD	3.49753	4.35233	0.803599	0.428166		average_nocomp_compo_deep	0.661116	0.751031	0.880278	0.596679
	TreatmentBiochar:TimepointT12	0.141997	0.17496	0.811598	0.428932		T2_T8_bio	-0.279307	0.0709504	-3.93665	0.000661017			PLFA_BlockG	4.64612	3.86751	1.20132	0.239346		top_deep_nocomp_T2	-17.1176	2.4315	-7.03994	5.12893e-12
							T8_T12_bio	0.872111	0.111953	7.78997	5.32907e-14			Field_BlockB	-0.213434	4.13962	-0.0515588	0.959234		top_deep_nocomp_T8	-11.5005	1.98277	-5.80019	1.32478e-08
							T2_T12_bio	0.592804	0.124688	4.75431	1.59303e-05			Field_BlockC	5.55572	4.96995	1.11786	0.272802		top_deep_nocomp_T12	-12.5143	1.96757	-6.36029	4.02752e-10
							T2_T8_avg	-0.334075	0.0516244	-6.47126	7.7751e-10			Field_BlockD	0.32498	4.11665	0.0789429	0.93762		average_top_deep_nocomp	-13.7108	1.23945	-11.062	0
							T8_T12_avg	0.855881	0.0783153	10.9286	0			TreatmentCompost:TimepointT8	-11.4943	4.22096	-2.72314	0.0108327		top_deep_comp_T2	-29.3523	3.17116	-9.25603	0
							T2_T12_avg	0.521805	0.087434	5.96799	1.92154e-08			TreatmentCompost:TimepointT12	-9.93738	4.33119	-2.29438	0.0291996		top_deep_comp_T8	-13.9768	2.09097	-6.68437	6.18456e-11
							Avg_Time_nobio	0.0206544	0.0564889	0.365636	0.714637			TreatmentCompost:Depth10_30	-12.2347	3.69922	-3.30738	0.00251847		top_deep_comp_T12	-15.3908	2.19154	-7.02286	5.79684e-12
							Avg_Time_bio	0.0167563	0.0785033	0.213447	0.830979			TimepointT8:Depth10_30	5.61716	3.12701	1.79634	0.0828658		average_top_deep_comp	-19.5733	1.46625	-13.3493	0
														TimepointT12:Depth10_30	4.60334	3.12199	1.47449	0.151125		T2_T8_nocomp_top	-5.98541	2.82561	-2.11827	0.0683046
														TreatmentCompost:TimepointT8:Depth10_30	9.75839	4.57869	2.13126	0.0416695		T8_T12_nocomp_top	2.58948	2.4411	1.06078	0.53518
Total_gram_pos_bacteria	term	estimate	std.error	statistic	p.value		contrast	estimate	std.error	statistic	adj.p.value			TreatmentCompost:TimepointT12:Depth10_30	9.35816	4.72799	1.97931	0.0573447		T2_T12_nocomp_top	-3.39593	2.8127	-1.20736	0.45459
	Intercept	4.80572	0.388702	12.3635	1.33364e-09		nobio_bio_T2	0.453923	0.543032	0.835906	0.630758									T2_T8_comp_top	-17.4797	3.52612	-4.9572	1.90707e-06
	TreatmentBiochar	0.453923	0.543032	0.835906	0.415517		nobio_bio_T8	0.503035	0.44827	1.12217	0.468479									T8_T12_comp_top	4.14637	2.69451	1.53882	0.258043
	TimepointT8	-0.0204213	0.470993	-0.043358	0.965953		nobio_bio_T12	0.300111	0.575886	0.521129	0.796535									T2_T12_comp_top	-13.3333	3.56592	-3.73909	0.000492495
	TimepointT12	1.49985	0.543776	2.7582	0.013996		nobio_bio_overall	0.419023	0.303204	1.38198	0.35082									T2_T8_nocomp_deep	-0.368244	1.34097	-0.274611	0.830582
	PLFA_BlockF	4.12982	0.367662	11.2327	5.32635e-09		T2_T8_nobio	-0.0204213	0.470993	-0.043358	0.965416									T8_T12_nocomp_deep	1.57565	1.34411	1.17226	0.329196
	PLFA_BlockG	2.39825	0.496722	4.82816	0.00018538		T8_T12_nobio	1.52027	0.508897	2.98738	0.0032158									T2_T12_nocomp_deep	1.2074	1.34114	0.900284	0.698516
	TreatmentBiochar:TimepointT8	0.0491115	0.704433	0.0697178	0.945282		T2_T12_nobio	1.49985	0.543776	2.7582	0.00664229									T2_T8_comp_deep	-2.10412	1.39006	-1.51369	0.173472
	TreatmentBiochar:TimepointT12	-0.153813	0.791348	-0.194368	0.848334		T2_T8_bio	0.0286902	0.535902	0.0535362	0.995192									T8_T12_comp_deep	2.73231	1.37013	1.9942	0.097506
							T8_T12_bio	1.31734	0.53967	2.44102	0.0167382									T2_T12_comp_deep	0.628192	1.43865	0.436653	0.804069
							T2_T12_bio	1.34603	0.578098	2.32838	0.0227335									Avg_Time_nocomp_top	-3.12711	1.69417	-1.84581	0.129839
							T2_T8_avg	0.00413444	0.361188	0.0114468	0.990867									Avg_Time_comp_top	3.39653	2.47698	1.37124	0.272482
							T8_T12_avg	1.41881	0.376785	3.76556	0.000189915									Avg_Time_nocomp_deep	0.27972	0.773667	0.36155	0.927508
							T2_T12_avg	1.42294	0.397979	3.57541	0.000399629									Avg_Time_comp_deep	-3.94209	5.14295	-0.766503	0.53816
							Avg_Time_nobio	0.493142	0.293651	1.67935	0.18617
							Avg_Time_bio	0.912165	0.423942	2.15163	0.0747678		variable	term	estimate	std.error	statistic	p.value		contrast	estimate	std.error	statistic	adj.p.value
													Total_fungi	(Intercept)	2.26466	0.392648	5.76765	3.01836e-06		nocomp_comp_T2_top	0.254229	0.525729	0.483575	0.628687
														TreatmentCompost	0.254229	0.525729	0.483575	0.632319		nocomp_comp_T8_top	-0.302206	0.246732	-1.22484	0.578752
Total_non_specific_bacteria	term	estimate	std.error	statistic	p.value		contrast	estimate	std.error	statistic	adj.p.value			TimepointT8	-1.11274	0.44167	-2.5194	0.0175205		nocomp_comp_T12_top	-0.00712891	0.257654	-0.0276685	0.977927
	Intercept	3.84258	0.311077	12.3525	1.35109e-09		nobio_bio_T2	0.017444	0.419651	0.0415678	0.966843			TimepointT12	-1.13573	0.431708	-2.63078	0.0134983		average_nocomp_comp_top	-0.0183685	0.211779	-0.0867342	0.930883
	TreatmentBiochar	0.017444	0.419651	0.0415678	0.967358		nobio_bio_T8	0.357068	0.357181	0.999683	0.468479			Depth10_30	-1.93068	0.395555	-4.88095	3.53137e-05		nocomp_comp_T2_deep	-0.0407678	0.0721852	-0.564766	0.572233
	TimepointT8	-0.0249459	0.37556	-0.066423	0.947864		nobio_bio_T12	0.124274	0.481995	0.257833	0.796535			PLFA_BlockB	-0.131074	0.583568	-0.224608	0.823859		nocomp_comp_T8_deep	0.0110859	0.0410084	0.270332	0.929132
	TimepointT12	1.45995	0.448208	3.2573	0.00494443		nobio_bio_overall	0.166262	0.244013	0.681366	0.566446			PLFA_BlockC	-0.563908	0.655867	-0.85979	0.396957		nocomp_comp_T12_deep	-0.0951191	0.0580117	-1.63965	0.808618
	PLFA_BlockF	3.08649	0.291227	10.5982	1.21667e-08		T2_T8_nobio	-0.0249459	0.37556	-0.066423	0.965416			PLFA_BlockD	-0.239527	0.57675	-0.415305	0.680975		average_nocomp_compo_deep	-0.0416003	0.0337589	-1.23228	0.596679
	PLFA_BlockG	1.54062	0.382235	4.03055	0.000967836		T8_T12_nobio	1.4849	0.422664	3.51318	0.000590364			PLFA_BlockG	-0.232499	0.571952	-0.4065	0.68736		top_deep_nocomp_T2	-1.93068	0.395555	-4.88095	1.05574e-06
	TreatmentBiochar:TimepointT8	0.339624	0.551267	0.616079	0.546508		T2_T12_nobio	1.45995	0.448208	3.2573	0.00179962			Field_BlockB	0.293525	0.578483	0.507405	0.615708		top_deep_nocomp_T8	-0.991052	0.208461	-4.75413	2.27776e-06
	TreatmentBiochar:TimepointT12	0.10683	0.639018	0.167179	0.869324		T2_T8_bio	0.314678	0.412778	0.762342	0.890874			Field_BlockC	0.565357	0.653948	0.864529	0.394392		top_deep_nocomp_T12	-0.844569	0.189039	-4.46771	7.90615e-06
							T8_T12_bio	1.2521	0.440348	2.84344	0.00595066			Field_BlockD	0.230456	0.57293	0.40224	0.690457		average_top_deep_nocomp	-1.25544	0.161996	-7.74979	9.10383e-15
							T2_T12_bio	1.56678	0.457472	3.42486	0.00246045			TreatmentCompost:TimepointT8	-0.556436	0.580748	-0.958136	0.345914		top_deep_comp_T2	-2.22568	0.429595	-5.18088	2.20843e-07
							T2_T8_avg	0.144866	0.282386	0.513008	0.810595			TreatmentCompost:TimepointT12	-0.261358	0.585472	-0.446407	0.658619		top_deep_comp_T8	-0.67776	0.161748	-4.19021	2.78691e-05
							T8_T12_avg	1.3685	0.310326	4.40987	1.37911e-05			TreatmentCompost:Depth10_30	-0.294997	0.530662	-0.555905	0.58254		top_deep_comp_T12	-0.93256	0.184618	-5.05129	4.38835e-07
							T2_T12_avg	1.51336	0.320936	4.71548	6.43051e-06			TimepointT8:Depth10_30	0.939632	0.446766	2.10318	0.0442416		average_top_deep_comp	-1.27867	0.165107	-7.74447	9.54792e-15
							Avg_Time_nobio	0.478335	0.236931	2.01888	0.174			TimepointT12:Depth10_30	1.08611	0.43822	2.47847	0.0192583		T2_T8_nocomp_top	-1.11274	0.44167	-2.5194	0.0361669
							Avg_Time_bio	0.644597	0.337407	1.91045	0.0747678			TreatmentCompost:TimepointT8:Depth10_30	0.608289	0.586652	1.03688	0.30836		T8_T12_nocomp_top	-0.0229862	0.27477	-0.0836562	0.93333
														TreatmentCompost:TimepointT12:Depth10_30	0.207007	0.59275	0.349232	0.729439		T2_T12_nocomp_top	-1.13573	0.431708	-2.63078	0.0380012
																				T2_T8_comp_top	-1.66918	0.454373	-3.67359	0.000318888
Total_gram_neg_bacteria	term	estimate	std.error	statistic	p.value		contrast	estimate	std.error	statistic	adj.p.value									T8_T12_comp_top	0.272091	0.240199	1.13277	0.342429
	Intercept	2.2151	0.125052	17.7134	6.16575e-12		nobio_bio_T2	0.200059	0.174193	1.1485	0.630758									T2_T12_comp_top	-1.39709	0.463387	-3.01495	0.00342694
	TreatmentBiochar	0.200059	0.174193	1.1485	0.267645		nobio_bio_T8	0.286236	0.122395	2.33863	0.154838									T2_T8_nocomp_deep	-0.173112	0.0670203	-2.58298	0.0783609
	TimepointT8	-0.477044	0.141899	-3.36186	0.00396685		nobio_bio_T12	0.075359	0.190864	0.394832	0.796535									T8_T12_nocomp_deep	0.123496	0.0591414	2.08816	0.294269
	TimepointT12	0.74197	0.178393	4.15919	0.000738969		nobio_bio_overall	0.187218	0.0952933	1.96465	0.35082									T2_T12_nocomp_deep	-0.0496156	0.0748156	-0.663171	0.698516
	PLFA_BlockF	1.52449	0.111959	13.6165	3.23115e-10		T2_T8_nobio	-0.477044	0.141899	-3.36186	0.0030968									T2_T8_comp_deep	-0.121258	0.0626177	-1.93649	0.140822
	PLFA_BlockG	0.866529	0.140803	6.15418	1.38624e-05		T8_T12_nobio	1.21901	0.158527	7.68966	5.86198e-14									T8_T12_comp_deep	0.0172915	0.048579	0.355945	0.721882
	TreatmentBiochar:TimepointT8	0.0861763	0.21299	0.404602	0.691127		T2_T12_nobio	0.74197	0.178393	4.15919	0.000255498									T2_T12_comp_deep	-0.103967	0.0602755	-1.72486	0.67642
	TreatmentBiochar:TimepointT12	-0.1247	0.258374	-0.482635	0.635891		T2_T8_bio	-0.390868	0.164049	-2.38263	0.0458384									Avg_Time_nocomp_top	-0.749491	0.276363	-2.71198	0.026753
							T8_T12_bio	1.00814	0.167391	6.02267	6.86262e-09									Avg_Time_comp_top	-0.76786	0.400173	-1.91882	0.146686
							T2_T12_bio	0.61727	0.187814	3.2866	0.00270415									Avg_Time_nocomp_deep	-0.0742425	0.043051	-1.72453	0.676905
							T2_T8_avg	-0.433956	0.110374	-3.93168	0.000224945									Avg_Time_comp_deep	-1.75153	0.825467	-2.12186	0.270793
							T8_T12_avg	1.11358	0.117146	9.50592	0
							T2_T12_avg	0.67962	0.129846	5.23407	6.63277e-07		variable							contrast	estimate	std.error	statistic	adj.p.value
							Avg_Time_nobio	0.0883088	0.093564	0.943834	0.46034		Total_gram_pos_bacteria	term	estimate	std.error	statistic	p.value		nocomp_comp_T2_top	6.213	1.41243	4.39879	8.70843e-05
							Avg_Time_bio	0.275527	0.135381	2.0352	0.0747678			(Intercept)	10.2635	0.931317	11.0204	6.96384e-12		nocomp_comp_T8_top	1.3011	1.01015	1.28803	0.578752
														TreatmentCompost	6.213	1.41243	4.39879	0.000134257		nocomp_comp_T12_top	2.05125	1.07606	1.90625	0.306237
														TimepointT8	-1.46745	1.13598	-1.2918	0.206629		average_nocomp_comp_top	3.18845	0.680959	4.6823	2.26944e-05
Total_actinomycetes	term	estimate	std.error	statistic	p.value		contrast	estimate	std.error	statistic	adj.p.value			TimepointT12	-0.731546	1.12209	-0.65195	0.519568		nocomp_comp_T2_deep	0.595128	0.564406	1.05443	0.477099
	Intercept	0.886405	0.0774518	11.4446	4.07515e-09		nobio_bio_T2	0.0891918	0.107244	0.831674	0.630758			Depth10_30	-5.67736	0.979728	-5.79484	2.80038e-06		nocomp_comp_T8_deep	-0.228177	0.514435	-0.443548	0.929132
	TreatmentBiochar	0.0891918	0.107244	0.831674	0.417833		nobio_bio_T8	0.08308	0.0929111	0.894188	0.468479			PLFA_BlockB	2.28989	1.79916	1.27276	0.213213		nocomp_comp_T12_deep	0.391413	0.614441	0.637022	0.862056
	TimepointT8	0.0412624	0.094499	0.436644	0.668205		nobio_bio_T12	0.034166	0.122223	0.279538	0.796535			PLFA_BlockC	0.161125	2.09499	0.0769097	0.939224		average_nocomp_compo_deep	0.252788	0.326723	0.773706	0.596679
	TimepointT12	0.357543	0.112149	3.1881	0.00571888		nobio_bio_overall	0.0688126	0.0624249	1.10233	0.360427			PLFA_BlockD	2.25707	1.77842	1.26915	0.214481		top_deep_nocomp_T2	-5.67736	0.979728	-5.79484	9.1183e-09
	PLFA_BlockF	0.612263	0.0729554	8.39229	2.96371e-07		T2_T8_nobio	0.0412624	0.094499	0.436644	0.88316			PLFA_BlockG	2.4678	1.54139	1.60102	0.12021		top_deep_nocomp_T8	-4.33216	0.819392	-5.28704	1.989e-07
	PLFA_BlockG	0.282833	0.094979	2.97785	0.00888036		T8_T12_nobio	0.31628	0.108235	2.92216	0.00347618			Field_BlockB	0.438698	1.69242	0.259214	0.797302		top_deep_nocomp_T12	-4.27311	0.812247	-5.26085	1.63874e-07
	TreatmentBiochar:TimepointT8	-0.00611179	0.141919	-0.0430655	0.966182		T2_T12_nobio	0.357543	0.112149	3.1881	0.00190946			Field_BlockC	2.14363	2.02445	1.05887	0.298398		average_top_deep_nocomp	-4.76088	0.507447	-9.38201	0
	TreatmentBiochar:TimepointT12	-0.0550258	0.162583	-0.338448	0.739426		T2_T8_bio	0.0351506	0.108449	0.32412	0.994463			Field_BlockD	0.276131	1.66586	0.165759	0.869497		top_deep_comp_T2	-11.2952	1.32016	-8.55599	0
							T8_T12_bio	0.267366	0.112952	2.36708	0.0179289			TreatmentCompost:TimepointT8	-4.9119	1.73648	-2.82865	0.00839251		top_deep_comp_T8	-5.86143	0.885343	-6.62052	7.15863e-11
							T2_T12_bio	0.302517	0.118298	2.55724	0.0140674			TreatmentCompost:TimepointT12	-4.16176	1.77564	-2.34381	0.0261508		top_deep_comp_T12	-5.93294	0.936428	-6.33571	3.7799e-10
							T2_T8_avg	0.0382065	0.0728728	0.524291	0.810595			TreatmentCompost:Depth10_30	-5.61788	1.52103	-3.69347	0.000913243		average_top_deep_comp	-7.69654	0.617637	-12.4613	0
							T8_T12_avg	0.291823	0.079648	3.66391	0.000248393			TimepointT8:Depth10_30	1.34521	1.27107	1.05833	0.298643		T2_T8_nocomp_top	-1.46745	1.13598	-1.2918	0.261904
							T2_T12_avg	0.33003	0.0817167	4.03871	7.16616e-05			TimepointT12:Depth10_30	1.40425	1.2693	1.10632	0.277679		T8_T12_nocomp_top	0.735904	0.994248	0.740162	0.612269
							Avg_Time_nobio	0.132935	0.0589728	2.25418	0.174			TreatmentCompost:TimepointT8:Depth10_30	4.0886	1.89701	2.15528	0.0395756		T2_T12_nocomp_top	-0.731546	1.12209	-0.65195	0.587924
							Avg_Time_bio	0.201748	0.0840268	2.40099	0.0747678			TreatmentCompost:TimepointT12:Depth10_30	3.95804	1.96188	2.01748	0.0529846		T2_T8_comp_top	-6.37935	1.47113	-4.33637	2.8971e-05
																				T8_T12_comp_top	1.48605	1.14327	1.29982	0.309858
Total_AM_fungi	term	estimate	std.error	statistic	p.value		contrast	estimate	std.error	statistic	adj.p.value									T2_T12_comp_top	-4.8933	1.48472	-3.29578	0.00157039
	Intercept	0.881163	0.0725808	12.1404	1.73797e-09		nobio_bio_T2	0.117787	0.104557	1.12653	0.630758									T2_T8_nocomp_deep	-0.122243	0.571347	-0.213956	0.830582
	TreatmentBiochar	0.117787	0.104557	1.12653	0.276554		nobio_bio_T8	0.0530755	0.0644092	0.824035	0.468479									T8_T12_nocomp_deep	0.794952	0.580351	1.36978	0.329196
	TimepointT8	-0.237758	0.0814871	-2.91773	0.0100636		nobio_bio_T12	0.0564326	0.096954	0.582055	0.796535									T2_T12_nocomp_deep	0.672708	0.585936	1.14809	0.698516
	TimepointT12	0.106999	0.096434	1.10956	0.283588		nobio_bio_overall	0.0757649	0.0521604	1.45254	0.35082									T2_T8_comp_deep	-0.945548	0.589876	-1.60296	0.173472
	PLFA_BlockF	0.689165	0.0638474	10.7939	9.39226e-09		T2_T8_nobio	-0.237758	0.0814871	-2.91773	0.00940234									T8_T12_comp_deep	1.41454	0.589643	2.39898	0.0657634
	PLFA_BlockG	0.35544	0.0774025	4.5921	0.000300613		T8_T12_nobio	0.344757	0.081363	4.23727	4.52518e-05									T2_T12_comp_deep	0.468993	0.631142	0.743087	0.804069
	TreatmentBiochar:TimepointT8	-0.0647111	0.122833	-0.52682	0.605546		T2_T12_nobio	0.106999	0.096434	1.10956	0.267189									Avg_Time_nocomp_top	-0.732999	0.675815	-1.08462	0.31782
	TreatmentBiochar:TimepointT12	-0.0613539	0.142547	-0.430411	0.672638		T2_T8_bio	-0.302469	0.0948422	-3.18918	0.00570713									Avg_Time_comp_top	2.45545	0.994797	2.4683	0.0543033
							T8_T12_bio	0.348114	0.0859938	4.04813	0.000137678									Avg_Time_nocomp_deep	0.183488	0.333785	0.54972	0.927508
							T2_T12_bio	0.0456451	0.105723	0.431744	0.665928									Avg_Time_comp_deep	0.37679	2.07182	0.181864	0.855689
							T2_T8_avg	-0.270113	0.063605	-4.24673	8.67657e-05
							T8_T12_avg	0.346435	0.0601698	5.75763	1.70608e-08
							T2_T12_avg	0.0763221	0.0718226	1.06265	0.287942		variable							contrast	estimate	std.error	statistic	adj.p.value
							Avg_Time_nobio	-0.0435862	0.0529773	-0.822732	0.469326		Total_non_specific_bacteria	term	estimate	std.error	statistic	p.value		nocomp_comp_T2_top	3.86165	1.0411	3.7092	0.000415829
							Avg_Time_bio	0.0321787	0.0783599	0.410653	0.77866			(Intercept)	9.40072	0.7116	13.2107	8.47208e-14		nocomp_comp_T8_top	0.762524	0.820598	0.929229	0.578752
														TreatmentCompost	3.86165	1.0411	3.7092	0.0008757		nocomp_comp_T12_top	0.871148	0.810057	1.07542	0.462534
														TimepointT8	-1.00041	0.896456	-1.11596	0.273599		average_nocomp_comp_top	1.83178	0.517847	3.53729	0.000808499
														TimepointT12	-0.749895	0.865911	-0.866019	0.393588		nocomp_comp_T2_deep	0.307689	0.377943	0.814115	0.477099
														Depth10_30	-5.42829	0.731951	-7.41619	3.58569e-08		nocomp_comp_T8_deep	0.0795877	0.409767	0.194227	0.929132
														PLFA_BlockB	2.22608	1.35252	1.64587	0.110587		nocomp_comp_T12_deep	0.0368376	0.420406	0.087624	0.991405
														PLFA_BlockC	-0.812409	1.63797	-0.495984	0.623644		average_nocomp_compo_deep	0.141372	0.232735	0.607435	0.596679
														PLFA_BlockD	0.86088	1.34626	0.63946	0.527543		top_deep_nocomp_T2	-5.42829	0.731951	-7.41619	9.64562e-13
														PLFA_BlockG	1.40061	1.2016	1.16562	0.253265		top_deep_nocomp_T8	-4.20343	0.674284	-6.23392	1.81966e-09
														Field_BlockB	-0.60292	1.26994	-0.474762	0.638512		top_deep_nocomp_T12	-4.17193	0.621453	-6.71319	7.61666e-11
														Field_BlockC	1.35418	1.59175	0.850746	0.401881		average_top_deep_nocomp	-4.60122	0.391908	-11.7406	0
														Field_BlockD	-0.586487	1.27836	-0.45878	0.649812		top_deep_comp_T2	-8.98225	0.940492	-9.55058	0
														TreatmentCompost:TimepointT8	-3.09913	1.32562	-2.33788	0.0265011		top_deep_comp_T8	-4.88637	0.716085	-6.82373	3.54836e-11
														TreatmentCompost:TimepointT12	-2.99051	1.31912	-2.26705	0.0310198		top_deep_comp_T12	-5.00624	0.668611	-7.48753	2.80664e-13
														TreatmentCompost:Depth10_30	-3.55396	1.10758	-3.20877	0.00324493		average_top_deep_comp	-6.29162	0.45344	-13.8753	0
														TimepointT8:Depth10_30	1.22486	0.993516	1.23285	0.227533		T2_T8_nocomp_top	-1.00041	0.896456	-1.11596	0.302214
														TimepointT12:Depth10_30	1.25635	0.958844	1.31028	0.200385		T8_T12_nocomp_top	0.250518	0.805137	0.31115	0.863642
														TreatmentCompost:TimepointT8:Depth10_30	2.87103	1.43806	1.99646	0.0553481		T2_T12_nocomp_top	-0.749895	0.865911	-0.866019	0.515307
														TreatmentCompost:TimepointT12:Depth10_30	2.71965	1.43515	1.89503	0.0680973		T2_T8_comp_top	-4.09954	1.0941	-3.74694	0.000286403
																				T8_T12_comp_top	0.359143	0.87352	0.411145	0.680967
																				T2_T12_comp_top	-3.7404	1.07122	-3.49172	0.000959837
																				T2_T8_nocomp_deep	0.224442	0.427949	0.524459	0.830582
																				T8_T12_nocomp_deep	0.282017	0.434885	0.648487	0.51667
																				T2_T12_nocomp_deep	0.506459	0.408195	1.24073	0.698516
																				T2_T8_comp_deep	-0.00365974	0.442822	-0.00826459	0.993406
																				T8_T12_comp_deep	0.239267	0.439636	0.544239	0.670031
																				T2_T12_comp_deep	0.235607	0.421924	0.558412	0.804069
																				Avg_Time_nocomp_top	-0.583436	0.522667	-1.11627	0.31782
																				Avg_Time_comp_top	1.24834	0.756316	1.65055	0.19766
																				Avg_Time_nocomp_deep	0.243634	0.238142	1.02306	0.927508
																				Avg_Time_comp_deep	-1.48932	1.55164	-0.959833	0.53816
													variable							contrast	estimate	std.error	statistic	adj.p.value
													Total_gram_neg_bacteria	term	estimate	std.error	statistic	p.value		nocomp_comp_T2_top	2.59712	0.996403	2.60649	0.0121966
														(Intercept)	6.85922	0.679929	10.0881	5.40645e-11		nocomp_comp_T8_top	-0.305603	0.466335	-0.655328	0.578752
														TreatmentCompost	2.59712	0.996403	2.60649	0.0142943		nocomp_comp_T12_top	0.40156	0.619342	0.648365	0.59057
														TimepointT8	-3.31749	0.754031	-4.39967	0.000133933		average_nocomp_comp_top	0.897692	0.420828	2.13315	0.0376137
														TimepointT12	-2.03717	0.785491	-2.59351	0.0147377		nocomp_comp_T2_deep	0.40702	0.306753	1.32687	0.477099
														Depth10_30	-4.75922	0.700157	-6.79735	1.83504e-07		nocomp_comp_T8_deep	-0.118442	0.243527	-0.486362	0.929132
														PLFA_BlockB	1.13019	1.19384	0.946688	0.35162		nocomp_comp_T12_deep	0.334146	0.304671	1.09675	0.862056
														PLFA_BlockC	-1.00204	1.31142	-0.764088	0.450987		average_nocomp_compo_deep	0.207575	0.165404	1.25496	0.596679
														PLFA_BlockD	0.351388	1.18769	0.295859	0.769446		top_deep_nocomp_T2	-4.75922	0.700157	-6.79735	2.13123e-11
														PLFA_BlockG	0.661908	1.10142	0.600959	0.552536		top_deep_nocomp_T8	-1.83834	0.407848	-4.50742	6.56203e-06
														Field_BlockB	0.0272389	1.15351	0.023614	0.981322		top_deep_nocomp_T12	-2.77782	0.467788	-5.93821	4.61037e-09
														Field_BlockC	1.66252	1.28413	1.29467	0.205649		average_top_deep_nocomp	-3.12513	0.313231	-9.97708	0
														Field_BlockD	0.483828	1.1438	0.423001	0.675415		top_deep_comp_T2	-6.94931	0.885554	-7.84742	5.62513e-15
														TreatmentCompost:TimepointT8	-2.90272	1.10013	-2.63852	0.0132534		top_deep_comp_T8	-1.65118	0.381315	-4.33023	1.70229e-05
														TreatmentCompost:TimepointT12	-2.19556	1.1732	-1.87142	0.0714057		top_deep_comp_T12	-2.84524	0.507871	-5.60228	2.41775e-08
														TreatmentCompost:Depth10_30	-2.1901	1.04255	-2.10071	0.0444752		average_top_deep_comp	-3.81524	0.364308	-10.4726	0
														TimepointT8:Depth10_30	2.92087	0.807687	3.61634	0.00112121		T2_T8_nocomp_top	-3.31749	0.754031	-4.39967	8.67342e-05
														TimepointT12:Depth10_30	1.98139	0.840566	2.35721	0.025376		T8_T12_nocomp_top	1.28031	0.553273	2.31407	0.165313
														TreatmentCompost:TimepointT8:Depth10_30	2.37726	1.16777	2.03573	0.051005		T2_T12_nocomp_top	-2.03717	0.785491	-2.59351	0.0380012
														TreatmentCompost:TimepointT12:Depth10_30	2.12268	1.25032	1.69771	0.100271		T2_T8_comp_top	-6.22021	0.911751	-6.82227	7.1692e-11
																				T8_T12_comp_top	1.98747	0.562559	3.53292	0.00328801
																				T2_T12_comp_top	-4.23273	0.961398	-4.40268	8.55362e-05
																				T2_T8_nocomp_deep	-0.396614	0.290898	-1.36341	0.691013
																				T8_T12_nocomp_deep	0.34083	0.277403	1.22865	0.329196
																				T2_T12_nocomp_deep	-0.0557833	0.296903	-0.187884	0.850967
																				T2_T8_comp_deep	-0.922076	0.309168	-2.98244	0.022877
																				T8_T12_comp_deep	0.793419	0.29185	2.71858	0.0524497
																				T2_T12_comp_deep	-0.128657	0.338109	-0.380518	0.804069
																				Avg_Time_nocomp_top	-1.78489	0.479004	-3.72624	0.00155484
																				Avg_Time_comp_top	-0.887195	0.706662	-1.25547	0.279076
																				Avg_Time_nocomp_deep	-0.150799	0.172753	-0.872914	0.927508
																				Avg_Time_comp_deep	-2.51234	1.49082	-1.68521	0.367793
													variable	term	estimate	std.error	statistic	p.value		contrast	estimate	std.error	statistic	adj.p.value
													Total_actinomycetes	(Intercept)	2.47292	0.189969	13.0175	1.22347e-13		nocomp_comp_T2_top	1.01288	0.271346	3.73279	0.000415829
														TreatmentCompost	1.01288	0.271346	3.73279	0.0008222		nocomp_comp_T8_top	0.293669	0.229555	1.2793	0.578752
														TimepointT8	-0.187436	0.242078	-0.774278	0.445034		nocomp_comp_T12_top	0.440511	0.248735	1.77101	0.306237
														TimepointT12	0.0694324	0.240186	0.289077	0.774579		average_nocomp_comp_top	0.582353	0.144604	4.02721	0.000209048
														Depth10_30	-1.29506	0.197267	-6.56501	3.42372e-07		nocomp_comp_T2_deep	0.0897917	0.11074	0.810832	0.477099
														PLFA_BlockB	0.255056	0.343791	0.741893	0.464119		nocomp_comp_T8_deep	0.00950828	0.106911	0.0889364	0.929132
														PLFA_BlockC	-0.466312	0.423686	-1.10061	0.28012		nocomp_comp_T12_deep	0.0855681	0.123804	0.691157	0.862056
														PLFA_BlockD	-0.0067477	0.34575	-0.0195161	0.984563		average_nocomp_compo_deep	0.0616227	0.0658457	0.935865	0.596679
														PLFA_BlockG	0.0445365	0.300057	0.148427	0.883033		top_deep_nocomp_T2	-1.29506	0.197267	-6.56501	8.32447e-11
														Field_BlockB	0.0043452	0.319695	0.0135917	0.989249		top_deep_nocomp_T8	-1.16583	0.184751	-6.31027	1.81966e-09
														Field_BlockC	0.501118	0.409576	1.2235	0.230988		top_deep_nocomp_T12	-1.25703	0.182813	-6.87607	4.92211e-11
														Field_BlockD	0.181517	0.321592	0.564434	0.576799		average_top_deep_nocomp	-1.23931	0.109063	-11.3632	0
														TreatmentCompost:TimepointT8	-0.719208	0.355421	-2.02354	0.0523195		top_deep_comp_T2	-2.21815	0.251053	-8.83538	0
														TreatmentCompost:TimepointT12	-0.572366	0.368099	-1.55492	0.130811		top_deep_comp_T8	-1.44999	0.200618	-7.22763	3.93108e-12
														TreatmentCompost:Depth10_30	-0.923086	0.293073	-3.14968	0.00377231		top_deep_comp_T12	-1.61198	0.209254	-7.70344	1.06581e-13
														TimepointT8:Depth10_30	0.129231	0.269617	0.479313	0.635311		average_top_deep_comp	-1.76004	0.128102	-13.7394	0
														TimepointT12:Depth10_30	0.0380276	0.268694	0.141528	0.888432		T2_T8_nocomp_top	-0.187436	0.242078	-0.774278	0.438767
														TreatmentCompost:TimepointT8:Depth10_30	0.638925	0.387321	1.6496	0.109816		T8_T12_nocomp_top	0.256868	0.230536	1.11422	0.53518
														TreatmentCompost:TimepointT12:Depth10_30	0.568143	0.403841	1.40685	0.1701		T2_T12_nocomp_top	0.0694324	0.240186	0.289077	0.772522
																				T2_T8_comp_top	-0.906644	0.296366	-3.0592	0.00221928
																				T8_T12_comp_top	0.40371	0.261925	1.54132	0.258043
																				T2_T12_comp_top	-0.502934	0.30061	-1.67304	0.0943186
																				T2_T8_nocomp_deep	-0.0582044	0.118707	-0.490321	0.830582
																				T8_T12_nocomp_deep	0.165664	0.118439	1.39873	0.329196
																				T2_T12_nocomp_deep	0.10746	0.11944	0.899696	0.698516
																				T2_T8_comp_deep	-0.138488	0.122687	-1.12879	0.295983
																				T8_T12_comp_deep	0.241724	0.122656	1.97075	0.097506
																				T2_T12_comp_deep	0.103236	0.126704	0.814785	0.804069
																				Avg_Time_nocomp_top	-0.0393344	0.141199	-0.278573	0.780572
																				Avg_Time_comp_top	0.543018	0.202564	2.68072	0.0543033
																				Avg_Time_nocomp_deep	0.0164185	0.0688692	0.238402	0.927508
																				Avg_Time_comp_deep	-0.293935	0.40766	-0.721031	0.53816
													variable	term	estimate	std.error	statistic	p.value		contrast	estimate	std.error	statistic	adj.p.value
													Total_AM_fungi	(Intercept)	1.9378	0.23362	8.29466	3.82302e-09		nocomp_comp_T2_top	0.766641	0.334393	2.29264	0.024993
														TreatmentCompost	0.766641	0.334393	2.29264	0.0293124		nocomp_comp_T8_top	0.128897	0.23216	0.555208	0.578752
														TimepointT8	-0.494263	0.280838	-1.75996	0.0889608		nocomp_comp_T12_top	0.165293	0.251615	0.65693	0.59057
														TimepointT12	-0.265052	0.283582	-0.934657	0.357683		average_nocomp_comp_top	0.353611	0.159523	2.21668	0.0355267
														Depth10_30	-1.30862	0.242209	-5.40284	8.28301e-06		nocomp_comp_T2_deep	0.131594	0.115229	1.14202	0.477099
														PLFA_BlockB	0.364253	0.405699	0.89784	0.376665		nocomp_comp_T8_deep	-0.0354284	0.0889498	-0.398297	0.929132
														PLFA_BlockC	-0.403846	0.504075	-0.801162	0.429553		nocomp_comp_T12_deep	-0.00113306	0.105179	-0.0107727	0.991405
														PLFA_BlockD	0.329763	0.396979	0.830681	0.412941		average_nocomp_compo_deep	0.0316775	0.0598614	0.529182	0.596679
														PLFA_BlockG	0.246138	0.361759	0.680393	0.501652		top_deep_nocomp_T2	-1.30862	0.242209	-5.40284	7.49625e-08
														Field_BlockB	0.153562	0.38742	0.396371	0.694733		top_deep_nocomp_T8	-0.924713	0.180284	-5.12919	3.87992e-07
														Field_BlockC	0.841555	0.493034	1.70689	0.0985296		top_deep_nocomp_T12	-1.06456	0.186308	-5.714	1.47132e-08
														Field_BlockD	0.0970262	0.376756	0.257531	0.798588		average_top_deep_nocomp	-1.0993	0.119202	-9.22214	0
														TreatmentCompost:TimepointT8	-0.637744	0.407083	-1.56662	0.128052		top_deep_comp_T2	-1.94367	0.301531	-6.44599	1.31251e-10
														TreatmentCompost:TimepointT12	-0.601348	0.418483	-1.43697	0.161429		top_deep_comp_T8	-1.08904	0.189958	-5.73305	1.31521e-08
														TreatmentCompost:Depth10_30	-0.635047	0.35369	-1.79549	0.0830038		top_deep_comp_T12	-1.23099	0.199629	-6.16638	9.31605e-10
														TimepointT8:Depth10_30	0.383907	0.30021	1.27879	0.211109		average_top_deep_comp	-1.42123	0.137017	-10.3727	0
														TimepointT12:Depth10_30	0.244058	0.304436	0.801673	0.429263		T2_T8_nocomp_top	-0.494263	0.280838	-1.75996	0.125464
														TreatmentCompost:TimepointT8:Depth10_30	0.470722	0.432333	1.0888	0.28521		T8_T12_nocomp_top	0.229212	0.237497	0.965114	0.53518
														TreatmentCompost:TimepointT12:Depth10_30	0.468621	0.446622	1.04926	0.302726		T2_T12_nocomp_top	-0.265052	0.283582	-0.934657	0.515307
																				T2_T8_comp_top	-1.13201	0.336334	-3.36572	0.00087249
																				T8_T12_comp_top	0.265608	0.256072	1.03724	0.342429
																				T2_T12_comp_top	-0.8664	0.340297	-2.54601	0.0124528
																				T2_T8_nocomp_deep	-0.110356	0.10709	-1.0305	0.8074
																				T8_T12_nocomp_deep	0.0893624	0.102141	0.87489	0.436153
																				T2_T12_nocomp_deep	-0.0209937	0.109755	-0.191278	0.850967
																				T2_T8_comp_deep	-0.277379	0.11462	-2.41999	0.0620838
																				T8_T12_comp_deep	0.123658	0.0997763	1.23935	0.286954
																				T2_T12_comp_deep	-0.153721	0.118845	-1.29345	0.783415
																				Avg_Time_nocomp_top	-0.253105	0.170676	-1.48296	0.220938
																				Avg_Time_comp_top	0.100506	0.246346	0.407985	0.683284
																				Avg_Time_nocomp_deep	-0.0437833	0.0637669	-0.686614	0.927508
																				Avg_Time_comp_deep	-0.685679	0.505787	-1.35567	0.467214

## Sheet: Diversity
FIELD A																				FIELD B
		Bacterial diversity ~ Treatment*Timepoint													BACTERIA			Bacterial diversity ~ Treatment*Timepoint*Depth + Blok
	Estimate	Std..Error	t.value	Pr...t..			contrast	estimate	std.error	statistic	adj.p.value					Estimate	Std..Error	t.value	Pr...t..			contrast	null.value	estimate	std.error	statistic	adj.p.value
(Intercept)	5.71546	0.102741	55.6298	1.5698e-64		1	Overall_biochar	-0.0311152	0.052431	-0.59345	0.834616				(Intercept)	5.97462	0.19379	30.8304	8.68841e-65		1	OverallCompost_0_10	0	-0.137925	0.0764387	-1.80439	0.416858
TimepointT2	-0.000500597	0.147302	-0.00339845	0.997297		2	T2_T8	-0.00303173	0.118899	-0.0254983	0.979658				TimepointT3	-0.015313	0.265888	-0.057592	0.954155		2	T2_T8	0	-0.0471315	0.188011	-0.250685	0.996846
TimepointT3	0.0380283	0.147302	0.258166	0.796959		3	T8_T12	-0.226259	0.128964	-1.75443	0.295727				TimepointT4	0.119572	0.265888	0.449709	0.653606		3	T8_T12	0	0.00908807	0.188011	0.0483379	0.996846
TimepointT4	-0.171704	0.147302	-1.16566	0.247302		4	T2_T12	-0.229291	0.118899	-1.92845	0.286932				TimepointT5	-0.169027	0.265888	-0.635707	0.525991		4	T2_T12	0	-0.0380435	0.188011	-0.202347	0.996846
TimepointT5	-0.0395306	0.189908	-0.208156	0.83565		5	T1_T2	-0.0493459	0.118899	-0.415022	0.834616				TimepointT6	-0.142376	0.265888	-0.535472	0.593161		5	T2_T3	0	-0.00634044	0.188011	-0.0337238	0.996846
TimepointT6	-0.182573	0.190997	-0.955895	0.342079		6	T2_T3	0.00976893	0.128964	0.0757491	0.979658				TimepointT7	0.15806	0.265888	0.594462	0.553149		6	T3_T4	0	0.243705	0.188011	1.29622	0.658256
TimepointT7	-0.110934	0.190997	-0.580815	0.563039		7	T3_T4	-0.0320133	0.128964	-0.248234	0.918804				TimepointT8	-0.1532	0.265888	-0.576183	0.565403		7	T5_T6	0	-0.468077	0.18331	-2.55347	0.145762
TimepointT8	-0.0598301	0.190997	-0.313252	0.754926		8	T4_T5	-0.0712561	0.128964	-0.552525	0.834616				TimepointT9	-0.122778	0.265888	-0.461765	0.644957		8	T6_T7	0	0.65705	0.18331	3.58436	0.0138542
TimepointT9	-0.0642515	0.189908	-0.338329	0.736024		9	T5_T6	0.138875	0.13423	1.0346	0.534856				TimepointT10	-0.137867	0.265888	-0.518514	0.604907		9	T7_T8	0	-0.248697	0.188011	-1.32278	0.658256
TimepointT10	-0.0684222	0.189908	-0.36029	0.719604		10	T6_T7	-0.182952	0.13423	-1.36297	0.395183				TimepointT11	-0.0800928	0.265888	-0.301228	0.763682		10	T8_T9	0	0.0658583	0.188011	0.350289	0.996846
TimepointT11	-0.0201612	0.189908	-0.106163	0.915726		11	T7_T8	0.183892	0.128964	1.42591	0.395183				TimepointT12	-0.130239	0.265888	-0.489827	0.625012		11	T9_T10	0	-0.0713798	0.188011	-0.379657	0.996846
TimepointT12	-0.105231	0.189908	-0.554115	0.581085		12	T8_T9	-0.499833	0.128964	-3.87575	0.00170077				TimepointT13	-0.00720695	0.265888	-0.0271052	0.978414		12	T10_T11	0	0.0742207	0.188011	0.394767	0.996846
TimepointT13	0.194492	0.245171	0.793291	0.430015		13	T9_T10	0.371369	0.128964	2.87963	0.0318517				TreatmentCompost	-0.25383	0.265888	-0.954652	0.341376		13	T11_T12	0	-0.0596112	0.188011	-0.317062	0.996846
TreatmentBiochar	-0.343553	0.147302	-2.33231	0.0222651		14	T10_T11	-0.156552	0.128964	-1.21392	0.449559				Depth10_30	-0.333755	0.265888	-1.25525	0.211451		14	T12_T13	0	0.160844	0.188011	0.855501	0.996846
RunsRun2	-0.124956	0.0765785	-1.63174	0.106766		15	T11_T12	0.0587569	0.128964	0.455605	0.834616				BlokB	-0.0817359	0.0767553	-1.06489	0.288733		15	OverallCompost_10_30	0	-0.0208519	0.0886293	-0.235271	0.996846
RunsRun3	-0.0547321	0.190414	-0.287438	0.774539		16	T12_T13	0.217021	0.128964	1.6828	0.295727				BlokC	-0.185817	0.0764387	-2.43092	0.0163071		16	average_top_deep_nocomp	0	-0.185457	0.0767553	-2.41622	0.160747
RunsRun4	-0.0386854	0.190414	-0.203165	0.839535											BlokD	-0.111786	0.0767553	-1.4564	0.14749		17	top_deep_nocomp_T2	0	-0.333755	0.265888	-1.25525	0.658256
RunsRun5	0.0658714	0.189772	0.347108	0.729445											TimepointT3:TreatmentCompost	0.0179451	0.376022	0.0477236	0.962004		18	top_deep_nocomp_T3	0	-0.322772	0.265888	-1.21394	0.658256
RunsRun6	-0.145811	0.189772	-0.76835	0.444599											TimepointT4:TreatmentCompost	0.235584	0.376022	0.626516	0.531982		19	top_deep_nocomp_T4	0	-0.516961	0.265888	-1.94428	0.354386
RunsRun8	-0.101387	0.242162	-0.418672	0.676607											TimepointT5:TreatmentCompost	0.363241	0.376022	0.966008	0.335683		20	top_deep_nocomp_T5	0	-0.0794729	0.265888	-0.298896	0.996846
TimepointT2:TreatmentBiochar	0.442488	0.213872	2.06894	0.0418647											TimepointT6:TreatmentCompost	-0.626216	0.36662	-1.70808	0.089807		21	top_deep_nocomp_T6	0	-0.132782	0.265888	-0.49939	0.996846
TimepointT3:TreatmentBiochar	0.372254	0.213872	1.74055	0.0857067											TimepointT7:TreatmentCompost	0.0870107	0.376022	0.231398	0.817339		22	top_deep_nocomp_T7	0	-0.447368	0.265888	-1.68254	0.421222
TimepointT4:TreatmentBiochar	0.423768	0.213872	1.98141	0.0510692											TimepointT8:TreatmentCompost	0.212137	0.376022	0.564161	0.573534		23	top_deep_nocomp_T8	0	-0.0586867	0.265888	-0.22072	0.996846
TimepointT5:TreatmentBiochar	0.404492	0.213872	1.89128	0.0622993											TimepointT9:TreatmentCompost	0.283009	0.376022	0.752639	0.452913		24	top_deep_nocomp_T9	0	-0.0450281	0.265888	-0.16935	0.996846
TimepointT6:TreatmentBiochar	0.253332	0.217714	1.1636	0.248134											TimepointT10:TreatmentCompost	0.170427	0.376022	0.453237	0.65107		25	top_deep_nocomp_T10	0	-0.0113127	0.265888	-0.0425468	0.996846
TimepointT7:TreatmentBiochar	0.420529	0.217714	1.93156	0.0570456											TimepointT11:TreatmentCompost	0.203321	0.376022	0.540715	0.589551		26	top_deep_nocomp_T11	0	-0.0722127	0.265888	-0.271591	0.996846
TimepointT8:TreatmentBiochar	0.316103	0.214839	1.47135	0.14522											TimepointT12:TreatmentCompost	0.184392	0.376022	0.490374	0.624626		27	top_deep_nocomp_T12	0	-0.120555	0.265888	-0.453404	0.996846
TimepointT9:TreatmentBiochar	0.0184032	0.213872	0.0860476	0.931649											TimepointT13:TreatmentCompost	0.260015	0.376022	0.691487	0.490389		28	top_deep_nocomp_T13	0	-0.0845828	0.265888	-0.318115	0.996846
TimepointT10:TreatmentBiochar	0.424994	0.213872	1.98714	0.0504175											TimepointT3:Depth10_30	0.010983	0.376022	0.0292083	0.976739		29	top_deep_comp_T2	0	0.0527329	0.265888	0.198328	0.996846
TimepointT11:TreatmentBiochar	0.35669	0.213872	1.66777	0.0993707											TimepointT4:Depth10_30	-0.183206	0.376022	-0.487221	0.626853		30	top_deep_comp_T3	0	-0.00336903	0.265888	-0.0126709	0.996846
TimepointT12:TreatmentBiochar	0.419861	0.213872	1.96314	0.0531944											TimepointT5:Depth10_30	0.254282	0.376022	0.676243	0.499987		31	top_deep_comp_T4	0	-0.457645	0.265888	-1.72119	0.421222
TimepointT13:TreatmentBiochar	0.228993	0.213872	1.0707	0.287606											TimepointT6:Depth10_30	0.200973	0.376022	0.534472	0.593851		32	top_deep_comp_T5	0	-0.1166	0.265888	-0.43853	0.996846
															TimepointT7:Depth10_30	-0.113613	0.376022	-0.302144	0.762984		33	top_deep_comp_T6	0	0.795654	0.252416	3.15215	0.0332254
															TimepointT8:Depth10_30	0.275069	0.376022	0.731522	0.465666		34	top_deep_comp_T7	0	-0.355961	0.265888	-1.33876	0.658256
Fungal diversity ~ Treatment*Timepoint															TimepointT9:Depth10_30	0.288727	0.376022	0.767846	0.443854		35	top_deep_comp_T8	0	0.00105093	0.265888	0.00395255	0.996846
															TimepointT10:Depth10_30	0.322443	0.376022	0.857509	0.392609		36	top_deep_comp_T9	0	-0.556336	0.265888	-2.09237	0.298524
	Estimate	Std..Error	t.value	Pr...t..			contrast	estimate	std.error	statistic	adj.p.value				TimepointT11:Depth10_30	0.261543	0.376022	0.69555	0.487847		37	top_deep_comp_T10	0	0.0563234	0.265888	0.211831	0.996846
(Intercept)	4.34261	0.0815643	53.2416	6.16574e-66			Overall_biochar	-0.0311152	0.052431	-0.59345	0.55288				TimepointT12:Depth10_30	0.213201	0.376022	0.566989	0.571617		38	top_deep_comp_T11	0	0.00557968	0.265888	0.0209851	0.996846
TimepointT2	-0.0286144	0.152593	-0.187522	0.851709			T2_T8	-0.00303173	0.118899	-0.0254983	0.979658				TimepointT13:Depth10_30	0.249172	0.376022	0.662653	0.508627		39	top_deep_comp_T12	0	-0.0862082	0.265888	-0.324228	0.996846
TimepointT3	-0.0661485	0.152593	-0.433497	0.665778			T8_T12	-0.226259	0.128964	-1.75443	0.0793566				TreatmentCompost:Depth10_30	0.386488	0.376022	1.02783	0.305776		40	top_deep_comp_T13	0	-0.0887486	0.265888	-0.333782	0.996846
TimepointT4	0.0429421	0.152593	0.281416	0.779091			T2_T12	-0.229291	0.118899	-1.92845	0.0537997				TimepointT3:TreatmentCompost:Depth10_30	-0.067085	0.531776	-0.126153	0.89979		41	average_top_deep_comp	0	0.020557	0.246734	0.0833166	0.996846
TimepointT5	-0.191868	0.152593	-1.25739	0.212139			T1_T2	-0.0493459	0.118899	-0.415022	0.678126				TimepointT4:TreatmentCompost:Depth10_30	-0.327172	0.531776	-0.615243	0.539379
TimepointT6	0.0184283	0.152593	0.120768	0.904167			T2_T3	0.00976893	0.128964	0.0757491	0.939619				TimepointT5:TreatmentCompost:Depth10_30	-0.423615	0.531776	-0.796604	0.427011
TimepointT7	-0.160805	0.152593	-1.05382	0.295026			T3_T4	-0.0320133	0.128964	-0.248234	0.803953				TimepointT6:TreatmentCompost:Depth10_30	0.541947	0.52517	1.03195	0.303851
TimepointT8	-0.0105417	0.152593	-0.0690836	0.945089			T5_T6	0.138875	0.13423	1.0346	0.300857				TimepointT7:TreatmentCompost:Depth10_30	-0.295081	0.531776	-0.554897	0.579838
TimepointT9	-0.623904	0.152593	-4.08869	9.98057e-05			T6_T7	-0.182952	0.13423	-1.36297	0.172893				TimepointT8:TreatmentCompost:Depth10_30	-0.326751	0.531776	-0.614451	0.5399
TimepointT10	-0.197703	0.152593	-1.29562	0.198697			T7_T8	0.183892	0.128964	1.42591	0.153894				TimepointT9:TreatmentCompost:Depth10_30	-0.897797	0.531776	-1.6883	0.093549
TimepointT11	-0.219974	0.152593	-1.44157	0.153185			T8_T9	-0.499833	0.128964	-3.87575	0.000106298				TimepointT10:TreatmentCompost:Depth10_30	-0.318852	0.531776	-0.599598	0.549729
TimepointT12	-0.303624	0.152593	-1.98976	0.0499096			T9_T10	0.371369	0.128964	2.87963	0.00398146				TimepointT11:TreatmentCompost:Depth10_30	-0.308696	0.531776	-0.5805	0.562498
TimepointT13	-0.0415191	0.152593	-0.272091	0.786228			T10_T11	-0.156552	0.128964	-1.21392	0.224779				TimepointT12:TreatmentCompost:Depth10_30	-0.352142	0.531776	-0.662199	0.508917
TreatmentBiochar	-0.0603688	0.152593	-0.39562	0.6934			T11_T12	0.0587569	0.128964	0.455605	0.648674				TimepointT13:TreatmentCompost:Depth10_30	-0.390654	0.531776	-0.734621	0.463782
TimepointT2:TreatmentBiochar	-0.0414628	0.237799	-0.174361	0.862006			T12_T13	0.217021	0.128964	1.6828	0.0924147
TimepointT3:TreatmentBiochar	0.0531432	0.237799	0.22348	0.823711
TimepointT4:TreatmentBiochar	-0.229065	0.237799	-0.963272	0.338209											FUNGI			Fungal diversity ~ Treatment*Timepoint*Depth + Blok
TimepointT5:TreatmentBiochar	0.0980441	0.237799	0.412299	0.681183												Estimate	Std..Error	t.value	Pr...t..			contrast	null.value	estimate	std.error	statistic	adj.p.value
TimepointT6:TreatmentBiochar	-0.0448002	0.249183	-0.179788	0.857757											(Intercept)	4.2652	0.116271	36.6833	2.30146e-73			OverallCompost_0_10	0	-0.117672	0.0466707	-2.52132	0.159786
TimepointT7:TreatmentBiochar	-0.0522379	0.237799	-0.219673	0.826665											TimepointT3	0.0177426	0.159411	0.111301	0.911538			T2_T8	0	7.47956e-05	0.11272	0.00066355	0.999471
TimepointT8:TreatmentBiochar	0.0150199	0.237799	0.0631621	0.949789											TimepointT4	0.0466318	0.159411	0.292526	0.770321			T8_T12	0	-0.0273299	0.117419	-0.232755	0.999471
TimepointT9:TreatmentBiochar	0.242078	0.237799	1.018	0.311637											TimepointT5	-0.0100517	0.159411	-0.0630555	0.949813			T2_T12	0	-0.0272551	0.117419	-0.232118	0.999471
TimepointT10:TreatmentBiochar	0.132414	0.237799	0.556833	0.57914											TimepointT6	0.000660703	0.159411	0.00414465	0.996699			T2_T3	0	0.0737164	0.11272	0.653975	0.914706
TimepointT11:TreatmentBiochar	-0.136148	0.237799	-0.572537	0.568506											TimepointT7	-0.151237	0.159411	-0.948728	0.344406			T3_T4	0	0.00183212	0.11272	0.0162537	0.999471
TimepointT12:TreatmentBiochar	0.148665	0.237799	0.625173	0.533573											TimepointT8	0.148941	0.159411	0.934321	0.351758			T5_T6	0	0.0172423	0.11272	0.152965	0.999471
TimepointT13:TreatmentBiochar	0.0584978	0.237799	0.245997	0.806292											TimepointT9	-0.114044	0.159411	-0.715407	0.475558			T6_T7	0	-0.269604	0.11272	-2.39179	0.166443
															TimepointT10	0.0191663	0.159411	0.120232	0.904473			T7_T8	0	0.217522	0.11272	1.92975	0.274896
															TimepointT11	-0.160157	0.159411	-1.00468	0.316797			T8_T9	0	-0.107756	0.11272	-0.95596	0.806117
															TimepointT12	0.0334121	0.172445	0.193755	0.846651			T9_T10	0	-0.036047	0.11272	-0.319791	0.999471
															TimepointT13	0.20079	0.159411	1.25958	0.209933			T10_T11	0	0.0120691	0.11272	0.107071	0.999471
															TreatmentCompost	-0.0627158	0.159411	-0.393422	0.69461			T11_T12	0	0.104404	0.117419	0.889156	0.806117
															Depth10_30	-0.0871957	0.159411	-0.546987	0.585264			T12_T13	0	0.120736	0.122	0.989637	0.806117
															BlokB	0.0283274	0.0463432	0.611253	0.542031			OverallCompost_10_30	0	-0.0266266	0.0531369	-0.501095	0.945935
															BlokC	-0.00891778	0.0466707	-0.191079	0.848743			average_top_deep_nocomp	0	-0.138095	0.0463432	-2.97984	0.0858421
															BlokD	0.0995767	0.0463432	2.14868	0.0333923			top_deep_nocomp_T2	0	-0.0871957	0.159411	-0.546987	0.945935
															TimepointT3:TreatmentCompost	0.111948	0.225441	0.496572	0.620275			top_deep_nocomp_T3	0	-0.00257098	0.159411	-0.016128	0.999471
															TimepointT4:TreatmentCompost	0.0578333	0.225441	0.256534	0.797918			top_deep_nocomp_T4	0	-0.180292	0.159411	-1.13099	0.806117
															TimepointT5:TreatmentCompost	0.0899319	0.225441	0.398916	0.690567			top_deep_nocomp_T5	0	-0.320519	0.159411	-2.01065	0.25984
															TimepointT6:TreatmentCompost	0.102992	0.225441	0.456845	0.648495			top_deep_nocomp_T6	0	0.03497	0.159411	0.21937	0.999471
															TimepointT7:TreatmentCompost	-0.132419	0.225441	-0.58738	0.557902			top_deep_nocomp_T7	0	-0.19529	0.159411	-1.22508	0.758361
															TimepointT8:TreatmentCompost	-0.297732	0.225441	-1.32067	0.188783			top_deep_nocomp_T8	0	-0.27221	0.159411	-1.7076	0.399569
															TimepointT9:TreatmentCompost	0.0127242	0.225441	0.0564412	0.955071			top_deep_nocomp_T9	0	0.143853	0.159411	0.902404	0.806117
															TimepointT10:TreatmentCompost	-0.325789	0.225441	-1.44512	0.150675			top_deep_nocomp_T10	0	-0.163787	0.159411	-1.02745	0.806117
															TimepointT11:TreatmentCompost	0.0569948	0.225441	0.252815	0.800785			top_deep_nocomp_T11	0	0.117886	0.159411	0.739511	0.897308
															TimepointT12:TreatmentCompost	-0.121334	0.234839	-0.516671	0.606207			top_deep_nocomp_T12	0	-0.362029	0.172445	-2.09938	0.24452
															TimepointT13:TreatmentCompost	-0.214618	0.234839	-0.913896	0.362354			top_deep_nocomp_T13	0	-0.36996	0.159411	-2.32079	0.166443
															TimepointT3:Depth10_30	0.0846247	0.225441	0.375374	0.707954			top_deep_comp_T2	0	0.00805692	0.159411	0.0505418	0.999471
															TimepointT4:Depth10_30	-0.0930962	0.225441	-0.412951	0.680278			top_deep_comp_T3	0	-0.00925472	0.159411	-0.0580558	0.999471
															TimepointT5:Depth10_30	-0.233323	0.225441	-1.03496	0.302484			top_deep_comp_T4	0	-0.142266	0.159411	-0.892451	0.806117
															TimepointT6:Depth10_30	0.122166	0.225441	0.541897	0.588757			top_deep_comp_T5	0	-0.236211	0.159411	-1.48178	0.567441
															TimepointT7:Depth10_30	-0.108095	0.225441	-0.479481	0.63235			top_deep_comp_T6	0	-0.456503	0.159411	-2.86369	0.0858421
															TimepointT8:Depth10_30	-0.185014	0.225441	-0.820678	0.413235			top_deep_comp_T7	0	0.0537601	0.159411	0.337242	0.999471
															TimepointT9:Depth10_30	0.231049	0.225441	1.02487	0.307203			top_deep_comp_T8	0	0.136101	0.159411	0.853778	0.806117
															TimepointT10:Depth10_30	-0.076591	0.225441	-0.339739	0.734566			top_deep_comp_T9	0	0.0852631	0.159411	0.534864	0.945935
															TimepointT11:Depth10_30	0.205082	0.225441	0.909692	0.36456			top_deep_comp_T10	0	0.194694	0.159411	1.22133	0.758361
															TimepointT12:Depth10_30	-0.274833	0.234839	-1.1703	0.243881			top_deep_comp_T11	0	0.0402308	0.159411	0.252372	0.999471
															TimepointT13:Depth10_30	-0.282764	0.225441	-1.25427	0.211849			top_deep_comp_T12	0	-0.109955	0.159411	-0.689757	0.913828
															TreatmentCompost:Depth10_30	0.0952526	0.225441	0.422517	0.673301			top_deep_comp_T13	0	-0.0265839	0.172445	-0.154158	0.999471
															TimepointT3:TreatmentCompost:Depth10_30	-0.101936	0.318822	-0.319729	0.749654			average_top_deep_comp	0	-0.0728345	0.148128	-0.491698	0.945935
															TimepointT4:TreatmentCompost:Depth10_30	-0.0572271	0.318822	-0.179496	0.85781
															TimepointT5:TreatmentCompost:Depth10_30	-0.010945	0.318822	-0.0343297	0.972663
															TimepointT6:TreatmentCompost:Depth10_30	-0.586725	0.318822	-1.84029	0.067858
															TimepointT7:TreatmentCompost:Depth10_30	0.153798	0.318822	0.482394	0.630285
															TimepointT8:TreatmentCompost:Depth10_30	0.313059	0.318822	0.981925	0.327843
															TimepointT9:TreatmentCompost:Depth10_30	-0.153842	0.318822	-0.482535	0.630185
															TimepointT10:TreatmentCompost:Depth10_30	0.263228	0.318822	0.825628	0.41043
															TimepointT11:TreatmentCompost:Depth10_30	-0.172908	0.318822	-0.542334	0.588457
															TimepointT12:TreatmentCompost:Depth10_30	0.156821	0.325535	0.481734	0.630753
															TimepointT13:TreatmentCompost:Depth10_30	0.248123	0.325535	0.762202	0.447231

## Sheet: Permanova ASV
	Bacteria	Assumptions variances fulfilled								Bacteria	Assumptions variances: not fulfilled
	Field A (0-25 cm)	term	df	SumsOfSqs	MeanSqs	F.Model	R2	p.value		Field B (0-10 cm)	term	df	SumsOfSqs	MeanSqs	F.Model	R2	p.value		Field B (10-30 cm)	term	df	SumsOfSqs	MeanSqs	F.Model	R2	p.value		Field B	term	df	SumsOfSqs	MeanSqs	F.Model	R2	p.value
		Timepoint	12	2.58545	0.215455	3.32954	0.309857	0.001			Timepoint	11	5.80427	0.527661	8.29092	0.488626	0.001			Timepoint	11	1.94436	0.17676	5.41275	0.341408	0.001			Timepoint	11	5.48362	0.498511	8.24063	0.16573	0.001
		Treatment	1	0.155827	0.155827	2.40808	0.0186753	0.006			Treatment	1	0.303778	0.303778	4.77314	0.0255732	0.001			Treatment	1	0.158717	0.158717	4.86026	0.0278691	0.001			Treatment	1	0.384717	0.384717	6.35955	0.0116272	0.001
		Runs	3	0.339731	0.113244	1.75002	0.0407155	0.002			Block	3	0.606452	0.202151	3.17631	0.0510534	0.001			Block	3	1.01408	0.338028	10.3511	0.178062	0.001			Depth	1	13.2387	13.2387	218.841	0.400108	0.001
		Timepoint:Treatment	12	0.474468	0.039539	0.611017	0.0568632	1			Runs	3	0.237808	0.0792694	1.24553	0.0200196	0.128			Runs	3	0.128013	0.0426709	1.30667	0.0224777	0.059			Block	3	1.22066	0.406887	6.72603	0.0368917	0.001
		Residuals	74	4.78854	0.0647101	NA	0.573889	NA			Timepoint:Treatment	11	0.662362	0.0602147	0.946129	0.0557601	0.64			Timepoint:Treatment	11	0.294629	0.0267845	0.820197	0.0517337	0.98			Runs	3	0.244565	0.0815215	1.34759	0.0073914	0.153
		Total	102	8.34402	NA	NA	1	NA			Residuals	67	4.2641	0.0636432	NA	0.358968	NA			Residuals	66	2.1553	0.0326561	NA	0.378449	NA			Timepoint:Treatment	11	0.612274	0.0556612	0.920107	0.0185046	0.615
											Total	96	11.8788	NA	NA	1	NA			Total	95	5.6951	NA	NA	1	NA			Timepoint:Depth	11	2.77004	0.251821	4.16273	0.083718	0.001
																													Treatment:Depth	1	0.137806	0.137806	2.278	0.00416487	0.054
																													Timepoint:Treatment:Depth	11	0.586668	0.0533335	0.881628	0.0177307	0.712
																													Residuals	139	8.40871	0.0604943	NA	0.254134	NA
																													Total	192	33.0877	NA	NA	1	NA
																			Assumptions variances	Fulfilled								Assumptions variances	Not fulfilled
	Fungi	Assumptions variances	Not fulfilled
	Field A (0-25 cm)	term	df	SumsOfSqs	MeanSqs	F.Model	R2	p.value		Field B (0-10 cm)	term	df	SumsOfSqs	MeanSqs	F.Model	R2	p.value		Field B (10-30 cm)	term	df	SumsOfSqs	MeanSqs	F.Model	R2	p.value		Field B	term	df	SumsOfSqs	MeanSqs	F.Model	R2	p.value
		Timepoint	12	4.29192	0.35766	2.57422	0.229181	0.001			Timepoint	11	4.49526	0.40866	4.46042	0.311944	0.001			Timepoint	11	2.60528	0.236843	2.23063	0.174736	0.001			Timepoint	11	4.71951	0.429046	4.1631	0.140153	0.001
		Treatment	1	0.228661	0.228661	1.64576	0.0122101	0.027			Treatment	1	0.562293	0.562293	6.13729	0.0390197	0.001			Treatment	1	0.336294	0.336294	3.16727	0.0225553	0.001			Treatment	1	0.682127	0.682127	6.61877	0.0202569	0.001
		Runs	5	1.7947	0.35894	2.58344	0.095834	0.001			Runs	4	0.953979	0.238495	2.60311	0.0662003	0.001			Runs	3	0.981721	0.32724	3.082	0.0658442	0.001			Depth	1	4.34013	4.34013	42.1129	0.128887	0.001
		Timepoint:Treatment	12	1.43572	0.119643	0.86112					Block	3	1.4492	0.483068	5.27257	0.100566	0.001			Block	3	2.83152	0.943839	8.88924	0.189911	0.001			Runs	4	1.51387	0.378469	3.67234	0.044957	0.001
		Residuals	79	10.9762	0.138939	NA	0.58611	NA			Timepoint:Treatment	11	1.08613	0.0987387	1.07771	0.0753706	0.2			Timepoint:Treatment	11	1.1472	0.104291	0.982233	0.0769432	0.552			Block	3	3.57256	1.19085	11.555	0.106093	0.001
		Total	109	18.7272	NA	NA	1	NA			Residuals	64	5.86362	0.0916191	NA	0.4069	NA			Residuals	66	7.00773	0.106178	NA	0.47001	NA			Timepoint:Treatment	11	1.19266	0.108423	1.05205	0.0354178	0.269
											Total	94	14.4105	NA	NA	1	NA			Total	95	14.9097	NA	NA	1	NA			Timepoint:Depth	11	2.37185	0.215623	2.09222	0.0704359	0.001
																													Treatment:Depth	1	0.22147	0.22147	2.14895	0.0065769	0.004
																													Timepoint:Treatment:Depth	11	1.04363	0.0948751	0.920586	0.0309921	0.798
										Assumptions variances	Fulfilled																		Residuals	136	14.0161	0.103059	NA	0.41623	NA
																													Total	190	33.6739	NA	NA	1	NA
